# Supplementary material for: Diaqua­dimethano­lbis[4-(1H-tetra­zol-1-yl)benzoato]zinc(II) dihydrate
Source: Acta Crystallogr Sect E Struct Rep Online. 2008 Apr 4;64(Pt 5):m624. doi: 10.1107/S1600536808008490 (PMC2961137; doi:10.1107/S1600536808008490)
Supplement: Supplementary file 1 [file e-64-0m624-sup1.cif]

##############################################################################
###                                                                        ###
###        Electronic paper (Acta Crystallographica Section E)             ###
###                                                                        ###
##############################################################################
#                                                                            #
# This CIF contains the data in a paper accepted for publication in Acta     #
# Crystallographica Section E. It conforms to the requirements of Notes      #
# for Authors for Section E, and has been peer reviewed under the auspices   #
# of the IUCr Commission on Journals.                                        #
#                                                                            #
# Full details of the Crystallographic Information File format               #
# are given in the paper "The Crystallographic Information File (CIF):       #
# a New Standard Archive File for Crystallography" by S. R. Hall, F. H.      #
# Allen and I. D. Brown [Acta Cryst. (1991), A47, 655-685].                  #
#                                                                            #
# The current version of the core CIF dictionary is obtainable from          #
# ftp://ftp.iucr.org/pub/cif_core.dic. The current version number is 2.4.    #
#                                                                            #
# Software is freely available for graphical display of the structure(s) in  #
# this CIF.  For information consult the CIF home page http://www.iucr.org/  #
# cif/home.html                                                              #
#                                                                            #
# This file may be used for bona fide research purposes within the           #
# scientific community so long as proper attribution is given to the journal # 
# article from which it was obtained.                                        #
#                                                                            #
##############################################################################
                                             
data_I
_audit_creation_method     SHELXL-97
_chemical_name_systematic
;
Diaquadimethanolbis[4-(1H-tetrazol-1-yl)benzoato]zinc(II) dihydrate
;
_chemical_formula_moiety     'C18 H22 N8 O8 Zn, 2(H2 O)'
_chemical_formula_sum     'C18 H26 N8 O10 Zn'
_chemical_formula_iupac     '[Zn (C8 H5 N4 O2)2 (C H4 O)2 (H2 O)2], 2H2 O'
_chemical_formula_weight     579.84
_chemical_melting_point     ?
_symmetry_cell_setting     monoclinic
_symmetry_space_group_name_H-M     'P 21/c'
_symmetry_space_group_name_Hall     '-P 2ybc'
loop_
    _symmetry_equiv_pos_as_xyz
    'x, y, z'
    '-x, y+1/2, -z+1/2'
    '-x, -y, -z'
    'x, -y-1/2, z-1/2'
_cell_length_a     13.220(3)
_cell_length_b     7.1551(14)
_cell_length_c     12.636(3)
_cell_angle_alpha     90.00
_cell_angle_beta     90.24(3)
_cell_angle_gamma     90.00
_cell_volume     1195.3(4)
_cell_formula_units_Z     2
_cell_measurement_reflns_used     11248
_cell_measurement_theta_min     3.1
_cell_measurement_theta_max     27.6
_cell_measurement_temperature     293(2)
_exptl_crystal_description     block
_exptl_crystal_colour     colourless
_exptl_crystal_size_max     0.20
_exptl_crystal_size_mid     0.18
_exptl_crystal_size_min     0.16
_exptl_crystal_density_diffrn     1.611
_exptl_crystal_density_meas     ?
_exptl_crystal_density_method     'not measured'
_exptl_crystal_F_000     600
_exptl_absorpt_coefficient_mu     1.098
_exptl_absorpt_correction_type     multi-scan
_exptl_absorpt_process_details     '(SADABS; Bruker, 1998)'
_exptl_absorpt_correction_T_min     0.8102
_exptl_absorpt_correction_T_max     0.8438
_exptl_special_details
;
;
_diffrn_ambient_temperature     293(2)
_diffrn_radiation_type     MoK\a
_diffrn_radiation_wavelength     0.71073
_diffrn_radiation_source     'fine-focus sealed tube'
_diffrn_radiation_monochromator     graphite
_diffrn_measurement_device_type     'Bruker P4'
_diffrn_measurement_method     \w
_diffrn_detector_area_resol_mean     ?
_diffrn_reflns_number     12254
_diffrn_reflns_av_R_equivalents     0.0451
_diffrn_reflns_av_sigmaI/netI     0.0347
_diffrn_reflns_theta_min     3.08
_diffrn_reflns_theta_max     27.48
_diffrn_reflns_theta_full     27.48
_diffrn_measured_fraction_theta_max     0.999
_diffrn_measured_fraction_theta_full     0.999
_diffrn_reflns_limit_h_min     -17
_diffrn_reflns_limit_h_max     17
_diffrn_reflns_limit_k_min     -9
_diffrn_reflns_limit_k_max     9
_diffrn_reflns_limit_l_min     -16
_diffrn_reflns_limit_l_max     16
_diffrn_standards_number     0
_diffrn_standards_interval_count     0
_diffrn_standards_interval_time     0
_diffrn_standards_decay_%     0
_refine_special_details
;
Refinement of <i>F</i>^2^ against ALL reflections. The weighted <i>R</i>-factor
<i>wR</i> and goodness of fit <i>S</i> are based on <i>F</i>^2^, conventional
<i>R</i>-factors <i>R</i> are based on <i>F</i>, with <i>F</i> set to zero for
negative <i>F</i>^2^. The threshold expression of <i>F</i>^2^ >
\s(<i>F</i>^2^) is used only for calculating <i>R</i>-factors(gt) <i>etc</i>.
and is not relevant to the choice of reflections for refinement.
<i>R</i>-factors based on <i>F</i>^2^ are statistically about twice as large
as those based on <i>F</i>, and <i>R</i>- factors based on ALL data will be
even larger.
;
_reflns_number_total     2746
_reflns_number_gt     2359
_reflns_threshold_expression     I>2\s(I)
_refine_ls_structure_factor_coef     Fsqd
_refine_ls_matrix_type     full
_refine_ls_R_factor_all     0.0400
_refine_ls_R_factor_gt     0.0319
_refine_ls_wR_factor_gt     0.0722
_refine_ls_wR_factor_ref     0.0756
_refine_ls_goodness_of_fit_ref     1.041
_refine_ls_restrained_S_all     1.041
_refine_ls_number_reflns     2746
_refine_ls_number_parameters     188
_refine_ls_number_restraints     0
_refine_ls_hydrogen_treatment     mixed
_refine_ls_weighting_scheme     calc
_refine_ls_weighting_details
         'calc w=1/[\s^2^(Fo^2^)+(0.0297P)^2^+0.5826P] where P=(Fo^2^+2Fc^2^)/3'
_atom_sites_solution_hydrogens     geom
_atom_sites_solution_primary     direct
_atom_sites_solution_secondary     difmap
_refine_ls_shift/su_max     0.001
_refine_ls_shift/su_mean     0.000
_refine_diff_density_max     0.286
_refine_diff_density_min     -0.232
_refine_ls_extinction_method     'SHELXL97 (Sheldrick, 2008)'
_refine_ls_extinction_coef     0.0228(12)
_refine_ls_extinction_expression
                                  'Fc^*^=kFc[1+0.001xFc^2^\l^3^/sin(2\q)]^-1/4^'
loop_
    _atom_type_symbol
    _atom_type_description
    _atom_type_scat_dispersion_real
    _atom_type_scat_dispersion_imag
    _atom_type_scat_source
    'C' 'C' 0.0033 0.0016
                         'International Tables Vol C Tables 4.2.6.8 and 6.1.1.4'
    'H' 'H' 0.0000 0.0000
                         'International Tables Vol C Tables 4.2.6.8 and 6.1.1.4'
    'N' 'N' 0.0061 0.0033
                         'International Tables Vol C Tables 4.2.6.8 and 6.1.1.4'
    'O' 'O' 0.0106 0.0060
                         'International Tables Vol C Tables 4.2.6.8 and 6.1.1.4'
    'Zn' 'Zn' 0.2839 1.4301
                         'International Tables Vol C Tables 4.2.6.8 and 6.1.1.4'
_computing_data_collection     'SMART (Bruker, 1998)'
_computing_cell_refinement     'SAINT (Bruker, 1998)'
_computing_data_reduction     'SAINT (Bruker, 1998)'
_computing_structure_solution     'SHELXS97 (Sheldrick, 2008)'
_computing_structure_refinement     'SHELXL97 (Sheldrick, 2008)'
_computing_molecular_graphics     'SHELXTL (Sheldrick, 2008)'
_computing_publication_material     'SHELXTL (Sheldrick, 2008)'
loop_
    _atom_site_type_symbol
    _atom_site_label
    _atom_site_fract_x
    _atom_site_fract_y
    _atom_site_fract_z
    _atom_site_U_iso_or_equiv
    _atom_site_adp_type
    _atom_site_calc_flag
    _atom_site_refinement_flags
    _atom_site_occupancy
    _atom_site_disorder_assembly
    _atom_site_disorder_group
    Zn Zn1 0.5000 0.0000 1.0000 0.02298(11) Uani d S 1 . .
    O O1 0.63696(9) 0.0452(2) 0.92928(10) 0.0313(3) Uani d . 1 . .
    O O2 0.73211(10) 0.1468(2) 1.06367(10) 0.0399(4) Uani d . 1 . .
    C C2 0.97854(12) 0.0991(2) 0.77039(14) 0.0231(4) Uani d . 1 . .
    N N4 1.06694(11) 0.0940(2) 0.70586(12) 0.0243(3) Uani d . 1 . .
    C C5 0.80990(13) 0.1028(2) 0.89760(14) 0.0228(4) Uani d . 1 . .
    N N3 1.06465(12) 0.1453(3) 0.60316(13) 0.0339(4) Uani d . 1 . .
    C C4 0.90418(13) 0.1480(3) 0.93867(14) 0.0259(4) Uani d . 1 . .
    H H4 0.9104 0.1793 1.0098 0.031 Uiso calc R 1 . .
    N N1 1.21854(12) 0.0669(3) 0.64661(14) 0.0342(4) Uani d . 1 . .
    C C7 0.88492(14) 0.0580(3) 0.72624(15) 0.0282(4) Uani d . 1 . .
    H H7 0.8786 0.0294 0.6547 0.034 Uiso calc R 1 . .
    C C3 0.98863(14) 0.1470(3) 0.87560(15) 0.0274(4) Uani d . 1 . .
    H H3 1.0516 0.1782 0.9035 0.033 Uiso calc R 1 . .
    C C8 0.71954(13) 0.0989(3) 0.96960(14) 0.0256(4) Uani d . 1 . .
    C C1 1.16184(14) 0.0462(3) 0.72993(16) 0.0291(4) Uani d . 1 . .
    H H1 1.1840 0.0047 0.7958 0.035 Uiso calc R 1 . .
    C C6 0.80137(14) 0.0608(3) 0.79125(15) 0.0279(4) Uani d . 1 . .
    H H6 0.7380 0.0339 0.7629 0.033 Uiso calc R 1 . .
    N N2 1.15560(13) 0.1290(3) 0.56869(14) 0.0375(4) Uani d . 1 . .
    O O3 0.54347(11) -0.2616(2) 1.06193(13) 0.0380(4) Uani d . 1 . .
    C C9 0.63908(16) -0.3252(3) 1.0949(2) 0.0470(6) Uani d . 1 . .
    H H9A 0.6907 -0.2579 1.0578 0.071 Uiso calc R 1 . .
    H H9B 0.6451 -0.4563 1.0799 0.071 Uiso calc R 1 . .
    H H9C 0.6467 -0.3050 1.1696 0.071 Uiso calc R 1 . .
    O O2W 0.43377(14) 0.4734(2) 0.16558(13) 0.0340(3) Uani d . 1 . .
    O O1W 0.54904(11) 0.14327(19) 1.13919(10) 0.0289(3) Uani d . 1 . .
    H H1WA 0.5471 0.0718 1.1898 0.043 Uiso calc R 1 . .
    H H2WA 0.378(2) 0.457(4) 0.156(2) 0.053(9) Uiso d . 1 . .
    H H2WB 0.463(2) 0.382(4) 0.156(2) 0.061(10) Uiso d . 1 . .
    H H1WB 0.612(2) 0.155(4) 1.121(2) 0.058(8) Uiso d . 1 . .
    H H3M 0.5060(19) -0.325(4) 1.088(2) 0.047(8) Uiso d . 1 . .
loop_
    _atom_site_aniso_label
    _atom_site_aniso_U_11
    _atom_site_aniso_U_22
    _atom_site_aniso_U_33
    _atom_site_aniso_U_12
    _atom_site_aniso_U_13
    _atom_site_aniso_U_23
    Zn1 0.01705(16) 0.02848(18) 0.02340(17) 0.00002(12) -0.00056(11) 0.00133(13)
    O1 0.0173(6) 0.0487(9) 0.0279(7) -0.0049(6) 0.0003(5) 0.0000(6)
    O2 0.0265(7) 0.0670(11) 0.0261(7) -0.0095(7) 0.0019(6) -0.0061(7)
    C2 0.0174(9) 0.0241(9) 0.0279(9) -0.0001(7) 0.0021(7) 0.0030(7)
    N4 0.0191(7) 0.0275(8) 0.0261(8) 0.0008(6) -0.0003(6) 0.0027(7)
    C5 0.0184(8) 0.0231(9) 0.0270(9) -0.0014(7) 0.0000(7) 0.0016(7)
    N3 0.0277(9) 0.0455(10) 0.0284(9) 0.0043(7) 0.0021(7) 0.0072(8)
    C4 0.0240(9) 0.0310(10) 0.0227(9) -0.0040(7) -0.0023(7) 0.0004(8)
    N1 0.0239(9) 0.0384(9) 0.0403(10) 0.0029(7) 0.0040(7) 0.0031(8)
    C7 0.0244(9) 0.0352(10) 0.0249(9) -0.0018(8) -0.0025(8) -0.0039(8)
    C3 0.0190(9) 0.0330(10) 0.0301(10) -0.0040(7) -0.0053(7) 0.0009(8)
    C8 0.0199(9) 0.0283(10) 0.0287(10) -0.0013(7) -0.0004(7) 0.0038(8)
    C1 0.0214(9) 0.0331(11) 0.0328(10) 0.0023(7) -0.0020(8) 0.0010(8)
    C6 0.0179(9) 0.0362(10) 0.0294(10) -0.0033(7) -0.0039(7) -0.0030(8)
    N2 0.0290(9) 0.0478(11) 0.0358(10) 0.0035(8) 0.0080(7) 0.0093(8)
    O3 0.0261(7) 0.0373(9) 0.0505(9) 0.0028(7) -0.0007(7) 0.0194(7)
    C9 0.0323(12) 0.0468(14) 0.0620(15) 0.0093(10) -0.0041(11) 0.0120(12)
    O2W 0.0277(8) 0.0361(9) 0.0382(8) -0.0020(7) 0.0031(7) -0.0057(7)
    O1W 0.0251(7) 0.0359(8) 0.0257(7) 0.0002(6) 0.0004(6) 0.0029(6)
_geom_special_details
;
All e.s.d.'s (except the e.s.d. in the dihedral angle between two l.s. planes)
are estimated using the full covariance matrix. The cell e.s.d.'s are taken
into account individually in the estimation of e.s.d.'s in distances, angles
and torsion angles; correlations between e.s.d.'s in cell parameters are only
used when they are defined by crystal symmetry. An approximate (isotropic)
treatment of cell e.s.d.'s is used for estimating e.s.d.'s involving l.s.
planes.
;
loop_
    _geom_bond_atom_site_label_1
    _geom_bond_atom_site_label_2
    _geom_bond_site_symmetry_2
    _geom_bond_distance
    _geom_bond_publ_flag
    Zn1 O1 . 2.0483(14) y
    Zn1 O1 3_657 2.0483(14) ?
    Zn1 O3 . 2.1078(15) y
    Zn1 O3 3_657 2.1078(15) ?
    Zn1 O1W 3_657 2.1342(14) ?
    Zn1 O1W . 2.1342(14) y
    O1 C8 . 1.263(2) ?
    O2 C8 . 1.247(2) ?
    C2 C3 . 1.379(3) ?
    C2 C7 . 1.387(2) ?
    C2 N4 . 1.428(2) ?
    N4 C1 . 1.334(2) ?
    N4 N3 . 1.349(2) ?
    C5 C6 . 1.381(3) ?
    C5 C4 . 1.386(2) ?
    C5 C8 . 1.505(2) ?
    N3 N2 . 1.286(2) ?
    C4 C3 . 1.375(3) ?
    C4 H4 . 0.9300 ?
    N1 C1 . 1.304(3) ?
    N1 N2 . 1.361(2) ?
    C7 C6 . 1.379(3) ?
    C7 H7 . 0.9300 ?
    C3 H3 . 0.9300 ?
    C1 H1 . 0.9300 ?
    C6 H6 . 0.9300 ?
    O3 C9 . 1.405(2) ?
    O3 H3M . 0.75(3) ?
    C9 H9A . 0.9600 ?
    C9 H9B . 0.9600 ?
    C9 H9C . 0.9600 ?
    O2W H2WA . 0.75(3) ?
    O2W H2WB . 0.77(3) ?
    O1W H1WA . 0.8200 ?
    O1W H1WB . 0.87(3) ?
loop_
    _geom_angle_atom_site_label_1
    _geom_angle_atom_site_label_2
    _geom_angle_atom_site_label_3
    _geom_angle_site_symmetry_1
    _geom_angle_site_symmetry_3
    _geom_angle
    _geom_angle_publ_flag
    O1 Zn1 O1 . 3_657 180.00(3) ?
    O1 Zn1 O3 . . 93.56(6) y
    O1 Zn1 O3 3_657 . 86.44(6) ?
    O1 Zn1 O3 . 3_657 86.44(6) ?
    O1 Zn1 O3 3_657 3_657 93.56(6) ?
    O3 Zn1 O3 . 3_657 180.0 ?
    O1 Zn1 O1W . 3_657 88.98(6) ?
    O1 Zn1 O1W 3_657 3_657 91.02(6) ?
    O3 Zn1 O1W . 3_657 87.75(6) ?
    O3 Zn1 O1W 3_657 3_657 92.25(6) ?
    O1 Zn1 O1W . . 91.02(6) y
    O1 Zn1 O1W 3_657 . 88.98(6) ?
    O3 Zn1 O1W . . 92.25(6) y
    O3 Zn1 O1W 3_657 . 87.75(6) ?
    O1W Zn1 O1W 3_657 . 180.0 ?
    C8 O1 Zn1 . . 129.52(12) ?
    C3 C2 C7 . . 121.54(17) ?
    C3 C2 N4 . . 118.74(16) ?
    C7 C2 N4 . . 119.72(16) ?
    C1 N4 N3 . . 107.84(15) ?
    C1 N4 C2 . . 130.34(16) ?
    N3 N4 C2 . . 121.81(15) ?
    C6 C5 C4 . . 118.98(17) ?
    C6 C5 C8 . . 121.50(16) ?
    C4 C5 C8 . . 119.52(16) ?
    N2 N3 N4 . . 106.50(15) ?
    C3 C4 C5 . . 120.86(17) ?
    C3 C4 H4 . . 119.6 ?
    C5 C4 H4 . . 119.6 ?
    C1 N1 N2 . . 105.63(15) ?
    C6 C7 C2 . . 118.22(17) ?
    C6 C7 H7 . . 120.9 ?
    C2 C7 H7 . . 120.9 ?
    C4 C3 C2 . . 119.00(17) ?
    C4 C3 H3 . . 120.5 ?
    C2 C3 H3 . . 120.5 ?
    O2 C8 O1 . . 125.41(17) ?
    O2 C8 C5 . . 117.92(16) ?
    O1 C8 C5 . . 116.66(16) ?
    N1 C1 N4 . . 109.28(17) ?
    N1 C1 H1 . . 125.4 ?
    N4 C1 H1 . . 125.4 ?
    C7 C6 C5 . . 121.35(17) ?
    C7 C6 H6 . . 119.3 ?
    C5 C6 H6 . . 119.3 ?
    N3 N2 N1 . . 110.75(16) ?
    C9 O3 Zn1 . . 129.90(14) ?
    C9 O3 H3M . . 105(2) ?
    Zn1 O3 H3M . . 122(2) ?
    O3 C9 H9A . . 109.5 ?
    O3 C9 H9B . . 109.5 ?
    H9A C9 H9B . . 109.5 ?
    O3 C9 H9C . . 109.5 ?
    H9A C9 H9C . . 109.5 ?
    H9B C9 H9C . . 109.5 ?
    H2WA O2W H2WB . . 109(3) ?
    Zn1 O1W H1WA . . 109.5 ?
    Zn1 O1W H1WB . . 96.5(17) ?
    H1WA O1W H1WB . . 107.7 ?
loop_
    _geom_torsion_atom_site_label_1
    _geom_torsion_atom_site_label_2
    _geom_torsion_atom_site_label_3
    _geom_torsion_atom_site_label_4
    _geom_torsion_site_symmetry_1
    _geom_torsion_site_symmetry_2
    _geom_torsion_site_symmetry_3
    _geom_torsion_site_symmetry_4
    _geom_torsion
    _geom_torsion_publ_flag
    O1 Zn1 O1 C8 3_657 . . .  7E1(10)
                                     ?
    O3 Zn1 O1 C8 . . . . -78.56(17) ?
    O3 Zn1 O1 C8 3_657 . . . 101.44(17) ?
    O1W Zn1 O1 C8 3_657 . . . -166.24(17) ?
    O1W Zn1 O1 C8 . . . . 13.76(17) ?
    C3 C2 N4 C1 . . . . 33.9(3) ?
    C7 C2 N4 C1 . . . . -146.7(2) ?
    C3 C2 N4 N3 . . . . -144.73(19) ?
    C7 C2 N4 N3 . . . . 34.7(3) ?
    C1 N4 N3 N2 . . . . -0.4(2) ?
    C2 N4 N3 N2 . . . . 178.53(17) ?
    C6 C5 C4 C3 . . . . -1.5(3) ?
    C8 C5 C4 C3 . . . . 177.97(17) ?
    C3 C2 C7 C6 . . . . -1.8(3) ?
    N4 C2 C7 C6 . . . . 178.77(17) ?
    C5 C4 C3 C2 . . . . -0.4(3) ?
    C7 C2 C3 C4 . . . . 2.1(3) ?
    N4 C2 C3 C4 . . . . -178.49(17) ?
    Zn1 O1 C8 O2 . . . . -4.4(3) ?
    Zn1 O1 C8 C5 . . . . 174.81(12) ?
    C6 C5 C8 O2 . . . . -176.77(19) ?
    C4 C5 C8 O2 . . . . 3.7(3) ?
    C6 C5 C8 O1 . . . . 3.9(3) ?
    C4 C5 C8 O1 . . . . -175.56(17) ?
    N2 N1 C1 N4 . . . . -0.2(2) ?
    N3 N4 C1 N1 . . . . 0.4(2) ?
    C2 N4 C1 N1 . . . . -178.39(18) ?
    C2 C7 C6 C5 . . . . -0.2(3) ?
    C4 C5 C6 C7 . . . . 1.8(3) ?
    C8 C5 C6 C7 . . . . -177.68(18) ?
    N4 N3 N2 N1 . . . . 0.2(2) ?
    C1 N1 N2 N3 . . . . 0.0(2) ?
    O1 Zn1 O3 C9 . . . . 31.19(19) ?
    O1 Zn1 O3 C9 3_657 . . . -148.81(19) ?
    O3 Zn1 O3 C9 3_657 . . .  -17E1(7)
                                      ?
    O1W Zn1 O3 C9 3_657 . . . 120.04(19) ?
    O1W Zn1 O3 C9 . . . . -59.96(19) ?
loop_
    _geom_hbond_atom_site_label_D
    _geom_hbond_atom_site_label_H
    _geom_hbond_atom_site_label_A
    _geom_hbond_site_symmetry_A
    _geom_hbond_distance_DH
    _geom_hbond_distance_HA
    _geom_hbond_distance_DA
    _geom_hbond_angle_DHA
    O1W H1WA O2W 2_646 0.82 1.97 2.759(2) 160.3
    O2W H2WB O1W 1_554 0.77(3) 2.07(3) 2.831(2) 175(3)
    O3 H3M O2W 1_546 0.75(3) 1.99(3) 2.726(2) 167(3)
data_global
_journal_data_validation_number     ?
_journal_date_recd_electronic     2008-03-15
_journal_date_accepted     2008-03-29
_journal_name_full     'Acta Crystallographica, Section E'
_journal_year     2008
_journal_volume     64
_journal_issue      5
_journal_page_first     m624
_journal_page_last     m624
_journal_paper_category     QM
_journal_coeditor_code     AT2552
_publ_contact_author_name     'Dr. Zhang, Shu-Ming'
_publ_contact_author_address
;
 Department of Chemistry, Nankai University, Tianjin 300071, China
;
_publ_contact_author_email     zsmchange@sina.com
_publ_contact_author_fax     '86-22-23498361'
_publ_contact_author_phone     '86-22-23498361'
_publ_section_title
;
Diaquadimethanolbis[4-(1<i>H</i>-tetrazol-1-yl)benzoato]zinc(II) dihydrate
;
loop_
    _publ_author_name
    _publ_author_address
    'Zhang, Shu-Ming'
;
 Department of Chemistry
 Nankai University
 Tianjin 300071
 People's Republic of China
School of Chemical Engineering and Technology,
Hebei University of Technology,
Tianjin 300130, People's Republic of China
;
