# Supplementary material for: Diaqua­dimethano­lbis[4-(1H-tetra­zol-1-yl)benzoato]zinc(II) dihydrate
Source: Acta Crystallogr Sect E Struct Rep Online. 2008 Apr 4;64(Pt 5):m624. doi: 10.1107/S1600536808008490 (PMC2961137; doi:10.1107/S1600536808008490)
Supplement: Supplementary file 2 [file e-64-0m624-Isup2.hkl]

# 
# h,k,l, Fc-squared, Fo-squared, sigma(Fo-squared) and status flag 
# 
data_I
_shelx_title ' 1 in P2(1)/c' 
_shelx_refln_list_code          4 
_shelx_F_calc_maximum      222.15 
_exptl_crystal_F_000       600.00 
_reflns_d_resolution_high  0.7700 
 
loop_ 
 _symmetry_equiv_pos_as_xyz 
 'x, y, z' 
 '-x, y+1/2, -z+1/2' 
 '-x, -y, -z' 
 'x, -y-1/2, z-1/2' 
 
_cell_length_a    13.2202 
_cell_length_b     7.1551 
_cell_length_c    12.6362 
_cell_angle_alpha  90.000 
_cell_angle_beta   90.243 
_cell_angle_gamma  90.000 
 
_shelx_F_squared_multiplier     1.000 
 
loop_ 
 _refln_index_h 
 _refln_index_k 
 _refln_index_l 
 _refln_F_squared_calc 
 _refln_F_squared_meas 
 _refln_F_squared_sigma 
 _refln_observed_status 
   2   0   0     7441.30     6565.26     95.33 o 
   3   0   0     7967.02     7138.00     93.87 o 
   4   0   0     2734.05     2715.26     39.82 o 
   5   0   0      567.80      555.43      9.98 o 
   6   0   0      919.87      985.57     18.60 o 
   7   0   0     1482.26     1571.86     40.47 o 
   8   0   0      189.03      158.07     10.31 o 
   9   0   0      603.30      615.79     17.08 o 
  10   0   0       21.93       26.52      4.01 o 
  11   0   0      676.09      697.31     32.31 o 
  12   0   0       79.61       88.18      7.27 o 
  13   0   0      473.84      490.59     30.43 o 
  14   0   0     1383.32     1361.39     58.54 o 
  15   0   0      249.09      227.23     28.66 o 
  16   0   0      276.99      300.78     24.90 o 
  17   0   0      269.69      239.27     35.69 o 
   1   1   0      173.69      196.11      2.53 o 
   2   1   0        5.59        8.58      1.21 o 
   3   1   0     1882.96     1873.68     19.62 o 
   4   1   0      112.80      108.63      2.12 o 
   5   1   0      194.72      200.00      3.29 o 
   6   1   0      248.72      246.46      5.31 o 
   7   1   0      518.18      569.63     18.99 o 
   8   1   0      207.20      223.52      5.32 o 
   9   1   0        5.96        5.96      1.88 o 
  10   1   0       42.76       45.01      3.72 o 
  11   1   0      703.44      724.81     16.30 o 
  12   1   0     1138.15     1164.38     36.45 o 
  13   1   0      178.05      168.82      8.76 o 
  14   1   0        7.72       17.34      7.26 o 
  15   1   0        0.88        3.38      4.88 o 
  16   1   0       53.65       53.19      8.31 o 
  17   1   0        9.87       19.10      9.12 o 
   0   2   0    13007.60    12937.32    227.69 o 
   1   2   0      759.19      765.44      8.42 o 
   2   2   0       83.36       65.67      1.54 o 
   3   2   0     4312.56     4184.45     46.15 o 
   4   2   0      342.23      289.11      6.80 o 
   5   2   0       45.93       42.03      3.53 o 
   6   2   0     1665.62     1643.44     22.96 o 
   7   2   0     1871.23     1882.55     28.91 o 
   8   2   0      993.94     1037.64     24.61 o 
   9   2   0      947.46      992.77     18.95 o 
  10   2   0     1192.46     1226.29     24.86 o 
  11   2   0      907.07      903.27     19.96 o 
  12   2   0      485.56      490.73     13.78 o 
  13   2   0     1014.46     1060.92     30.26 o 
  14   2   0      837.34      836.28     30.17 o 
  15   2   0      570.94      549.48     24.93 o 
  16   2   0      340.17      318.40     22.58 o 
   1   3   0      871.77      895.96     11.71 o 
   2   3   0     1060.23     1086.17     14.50 o 
   3   3   0        2.10        5.81      1.58 o 
   4   3   0       20.03       31.11      1.99 o 
   5   3   0       52.47       66.75      2.68 o 
   6   3   0      293.45      297.32      6.23 o 
   7   3   0       53.03       53.88      3.04 o 
   8   3   0       87.07       86.96      3.92 o 
   9   3   0      236.94      230.65      9.56 o 
  10   3   0       24.34       21.62      3.07 o 
  11   3   0      985.84      937.73     22.04 o 
  12   3   0     1365.59     1291.21     30.20 o 
  13   3   0        7.96        9.99      4.22 o 
  14   3   0       15.97       10.26      5.70 o 
  15   3   0       41.62       38.04      9.12 o 
  16   3   0       57.12       52.41     11.15 o 
   0   4   0      322.58      410.17     13.27 o 
   1   4   0     7584.75     7643.34    213.66 o 
   2   4   0     1271.75     1294.69     19.82 o 
   3   4   0     2151.95     2221.65     33.66 o 
   4   4   0      223.90      205.60      6.92 o 
   5   4   0      680.57      698.42     12.61 o 
   6   4   0     1144.42     1164.17     20.92 o 
   7   4   0      768.58      795.24     16.38 o 
   8   4   0      659.67      663.20     17.47 o 
   9   4   0       78.18       84.12      4.81 o 
  10   4   0      251.81      256.47      9.40 o 
  11   4   0      908.02      927.88     23.66 o 
  12   4   0      184.01      191.48     11.85 o 
  13   4   0      340.12      343.44     18.05 o 
  14   4   0      107.38      111.49     16.47 o 
  15   4   0      451.58      468.05     35.42 o 
   1   5   0       42.78       51.69      3.41 o 
   2   5   0       83.62       96.37      4.26 o 
   3   5   0        7.02        6.35      2.25 o 
   4   5   0      515.80      512.15     12.44 o 
   5   5   0     1313.09     1326.59     25.04 o 
   6   5   0      624.64      621.12     14.11 o 
   7   5   0      108.01      115.53      5.16 o 
   8   5   0        0.54        4.37      2.86 o 
   9   5   0        1.76        1.22      2.62 o 
  10   5   0       30.59       42.82      4.92 o 
  11   5   0       12.27       20.86      5.02 o 
  12   5   0       27.58       33.65      7.36 o 
  13   5   0       46.52       48.51     10.13 o 
  14   5   0      154.72      124.22     19.72 o 
   0   6   0      220.32      209.19     12.97 o 
   1   6   0      938.91      948.89     24.52 o 
   2   6   0     1007.93     1012.31     25.41 o 
   3   6   0      171.18      184.56      6.34 o 
   4   6   0      154.20      150.46      6.11 o 
   5   6   0      661.89      668.40     15.65 o 
   6   6   0      245.80      242.20     10.12 o 
   7   6   0      169.36      186.33      8.81 o 
   8   6   0      554.77      557.65     18.30 o 
   9   6   0      199.26      198.72     16.80 o 
  10   6   0       98.17      100.34      8.91 o 
  11   6   0      118.35      104.59     10.94 o 
  12   6   0      459.99      440.50     28.77 o 
  13   6   0      106.49       88.66     14.82 o 
   1   7   0       23.22       20.26      5.49 o 
   2   7   0        7.48       18.82      4.46 o 
   3   7   0       63.85       72.90      6.90 o 
   4   7   0       34.05       28.64      5.76 o 
   5   7   0        0.00       -3.69      3.69 o 
   6   7   0       13.20       17.90      6.48 o 
   7   7   0       27.50       34.71      6.89 o 
   8   7   0      110.78      103.00     10.59 o 
   9   7   0        6.14       15.45      7.64 o 
  10   7   0        5.45        2.55      5.26 o 
  11   7   0        1.15       24.48      9.95 o 
   0   8   0      243.40      254.48     22.15 o 
   1   8   0      223.49      223.01     13.53 o 
   2   8   0      527.33      507.26     23.45 o 
   3   8   0      155.62      184.81     14.08 o 
   4   8   0      365.59      382.75     20.39 o 
   5   8   0      220.55      215.94     19.08 o 
   6   8   0       95.65      114.45     15.10 o 
   7   8   0        5.98        8.72      7.76 o 
   8   8   0       31.49       34.91     12.71 o 
   1   9   0        2.69        2.19      5.65 o 
   2   9   0        0.31        3.44      7.47 o 
   3   9   0        1.12        0.66      6.91 o 
   4   9   0       36.94       52.45     12.33 o 
 -17   1   1       26.35       21.08     11.36 o 
 -16   1   1      246.74      260.97     19.09 o 
 -15   1   1      253.26      242.14     13.96 o 
 -14   1   1       63.59       72.88      9.34 o 
 -13   1   1      484.85      535.28     14.94 o 
 -12   1   1     1605.07     1649.78     37.35 o 
 -11   1   1     1571.87     1583.14     31.49 o 
 -10   1   1     2207.34     2295.62     47.41 o 
  -9   1   1      643.37      612.13     12.81 o 
  -8   1   1     2124.89     2171.14     35.03 o 
  -7   1   1     2446.06     2516.97     37.44 o 
  -6   1   1     4351.34     4392.32     60.19 o 
  -5   1   1     9364.46     8779.12    111.42 o 
  -4   1   1    10967.26    10134.48    206.38 o 
  -3   1   1     1883.00     1716.26     31.29 o 
  -2   1   1     1252.33     1221.11     16.17 o 
  -1   1   1     6231.92     6233.92     53.09 o 
   0   1   1     7608.07     7646.24     52.17 o 
   1   1   1     3098.11     3185.43     32.43 o 
   2   1   1      520.11      503.17     11.54 o 
   3   1   1       80.57       79.11      2.28 o 
   4   1   1     1118.77     1038.28     10.82 o 
   5   1   1       33.05       19.25      1.60 o 
   6   1   1      694.24      652.06      9.11 o 
   7   1   1      455.19      435.73      7.41 o 
   8   1   1     3359.65     3459.81     53.53 o 
   9   1   1     2228.47     2314.82     42.11 o 
  10   1   1     1025.00      992.65     18.38 o 
  11   1   1     1241.83     1297.52     32.02 o 
  12   1   1       37.25       38.74      6.78 o 
  13   1   1     1901.74     1794.26     54.72 o 
  14   1   1      541.14      533.16     22.22 o 
  15   1   1      174.87      175.00     12.79 o 
  16   1   1      192.21      216.34     15.07 o 
  17   1   1      594.92      624.53     36.68 o 
 -16   2   1       16.36       18.68      8.12 o 
 -15   2   1       27.89       36.35      8.62 o 
 -14   2   1       13.41       12.79      6.21 o 
 -13   2   1       91.80      103.54      6.38 o 
 -12   2   1      137.96      142.61      6.65 o 
 -11   2   1        0.93        1.42      2.55 o 
 -10   2   1     1396.83     1387.48     38.85 o 
  -9   2   1      106.30       98.41      4.41 o 
  -8   2   1      109.18      147.71      7.24 o 
  -7   2   1      480.05      538.04      9.59 o 
  -6   2   1       61.68       61.47      2.38 o 
  -5   2   1        6.65        9.34      1.75 o 
  -4   2   1       11.81       18.42      1.21 o 
  -3   2   1      889.40      843.46      9.64 o 
  -2   2   1        0.31        1.00      0.61 o 
  -1   2   1      277.72      305.75      3.00 o 
   0   2   1    10924.09    11242.02     93.62 o 
   1   2   1    49348.80    49321.69    717.80 o 
   2   2   1      340.43      381.98      4.88 o 
   3   2   1      278.20      271.93      4.06 o 
   4   2   1        0.75        4.35      1.69 o 
   5   2   1     2309.35     2398.45     33.26 o 
   6   2   1       39.16       54.54      2.33 o 
   7   2   1       42.70       43.79      2.44 o 
   8   2   1       92.27       96.32      3.75 o 
   9   2   1       16.24       17.78      2.41 o 
  10   2   1      107.04      106.92      5.65 o 
  11   2   1       36.81       40.02      4.70 o 
  12   2   1      436.35      446.61     14.63 o 
  13   2   1       66.07       74.66      6.26 o 
  14   2   1      159.31      173.31     12.06 o 
  15   2   1       89.97       82.81      9.34 o 
  16   2   1       78.84       83.55     12.21 o 
 -16   3   1      321.83      359.38     24.56 o 
 -15   3   1      612.04      687.50     36.61 o 
 -14   3   1      182.16      172.99     13.19 o 
 -13   3   1      385.74      412.74     15.09 o 
 -12   3   1      135.59      132.43      7.47 o 
 -11   3   1     1097.82     1081.26     24.70 o 
 -10   3   1        4.39        5.67      2.53 o 
  -9   3   1     1555.17     1601.24     31.85 o 
  -8   3   1      640.17      596.33     12.77 o 
  -7   3   1     4201.42     4228.11    129.83 o 
  -6   3   1     2535.33     2573.61     40.42 o 
  -5   3   1      540.20      510.27      8.52 o 
  -4   3   1      425.38      397.39      6.48 o 
  -3   3   1     1138.45     1084.01     15.97 o 
  -2   3   1     2477.38     2384.04     27.65 o 
  -1   3   1     1870.58     1800.07     21.61 o 
   0   3   1      509.99      459.26      6.24 o 
   1   3   1     2553.94     2610.35     32.68 o 
   2   3   1     1066.45     1116.43     15.73 o 
   3   3   1     1286.42     1249.19     41.92 o 
   4   3   1       37.01       51.12      4.10 o 
   5   3   1     1592.71     1558.47     22.83 o 
   6   3   1     4483.94     4699.88     72.91 o 
   7   3   1     3213.67     3176.43     57.53 o 
   8   3   1     1557.33     1571.86     28.89 o 
   9   3   1     1862.66     1852.39     46.62 o 
  10   3   1      478.26      446.47     15.40 o 
  11   3   1      894.25      912.11     20.36 o 
  12   3   1      556.36      556.36     18.53 o 
  13   3   1       26.51       34.35      5.47 o 
  14   3   1      936.88      927.57     34.64 o 
  15   3   1       78.35       81.93     11.66 o 
  16   3   1      163.65      185.22     17.61 o 
 -15   4   1       12.42       42.42     22.94 o 
 -14   4   1       43.16       55.56      8.40 o 
 -13   4   1        4.57       11.55      6.04 o 
 -12   4   1       74.25       84.40      7.61 o 
 -11   4   1       22.67       36.58      5.19 o 
 -10   4   1       13.96       11.27      3.03 o 
  -9   4   1      103.25      103.64      6.34 o 
  -8   4   1       55.47       56.93      4.09 o 
  -7   4   1       53.19       64.12      3.66 o 
  -6   4   1      248.08      243.35      7.96 o 
  -5   4   1      426.26      456.08      8.86 o 
  -4   4   1       17.54       25.60      2.02 o 
  -3   4   1       14.38       21.09      2.27 o 
  -2   4   1       22.31       22.42      2.49 o 
  -1   4   1       85.06       87.63      3.09 o 
   0   4   1     4693.44     4892.46     71.73 o 
   1   4   1      108.43      146.87      7.32 o 
   2   4   1      234.81      246.19      5.65 o 
   3   4   1      890.94      935.78     15.74 o 
   4   4   1      271.55      268.46      7.53 o 
   5   4   1       62.48       78.51      5.58 o 
   6   4   1      257.63      271.80     10.06 o 
   7   4   1       13.43       16.34      3.26 o 
   8   4   1       23.03       25.07      3.09 o 
   9   4   1        1.07        3.89      2.80 o 
  10   4   1        3.24        5.05      2.79 o 
  11   4   1       69.64       64.29      5.02 o 
  12   4   1       84.20       84.67      7.95 o 
  13   4   1      158.24      159.72     10.15 o 
  14   4   1        4.96       10.79      9.54 o 
  15   4   1        0.19        3.35      7.17 o 
 -14   5   1      146.58      145.25     24.74 o 
 -13   5   1      175.48      184.70     17.27 o 
 -12   5   1       39.75       44.73      7.79 o 
 -11   5   1     1431.68     1387.77     39.50 o 
 -10   5   1       42.90       54.84      5.63 o 
  -9   5   1      348.33      349.80     13.63 o 
  -8   5   1      229.44      219.23      7.92 o 
  -7   5   1     1160.27     1176.95     24.93 o 
  -6   5   1      645.40      657.59     14.37 o 
  -5   5   1      710.14      716.19     14.16 o 
  -4   5   1      867.95      843.05     15.30 o 
  -3   5   1      639.07      602.78     11.30 o 
  -2   5   1     1003.71      990.36     16.96 o 
  -1   5   1      270.44      288.61      7.05 o 
   0   5   1      206.01      200.83      5.96 o 
   1   5   1      244.81      239.08      6.97 o 
   2   5   1      965.86      949.46     18.03 o 
   3   5   1     1001.54     1003.70     19.26 o 
   4   5   1       85.95      100.38      7.00 o 
   5   5   1      796.18      831.49     20.90 o 
   6   5   1      557.09      563.81     13.18 o 
   7   5   1      560.96      575.36     14.15 o 
   8   5   1     1178.46     1175.50     26.44 o 
   9   5   1      505.83      507.81     16.25 o 
  10   5   1      549.34      551.91     16.66 o 
  11   5   1      331.33      324.24     12.56 o 
  12   5   1      993.73      946.75     38.20 o 
  13   5   1        3.66        9.23      8.66 o 
  14   5   1      193.96      211.70     27.13 o 
 -13   6   1        1.37        2.24      7.31 o 
 -12   6   1       15.55       20.44      9.03 o 
 -11   6   1        0.67        6.34      5.59 o 
 -10   6   1       64.48       83.31      9.23 o 
  -9   6   1        5.50        3.13      4.98 o 
  -8   6   1       42.90       44.09      7.54 o 
  -7   6   1       24.37       21.54      3.81 o 
  -6   6   1      117.39      100.56      6.18 o 
  -5   6   1       86.43       78.84      5.95 o 
  -4   6   1        1.40        4.50      3.08 o 
  -3   6   1      240.05      243.53     11.26 o 
  -2   6   1       66.46       72.68      6.76 o 
  -1   6   1       51.01       62.12      7.20 o 
   0   6   1      104.76       96.78      5.20 o 
   1   6   1      382.86      363.48     13.26 o 
   2   6   1      586.61      567.22     13.86 o 
   3   6   1      176.59      168.77      6.91 o 
   4   6   1      139.23      144.44      6.52 o 
   5   6   1       13.34       17.46      3.84 o 
   6   6   1        7.56        7.20      2.93 o 
   7   6   1       11.28       20.46      3.58 o 
   8   6   1      107.76      109.16      6.55 o 
   9   6   1       93.19      104.49      6.83 o 
  10   6   1        0.95       -0.26      3.63 o 
  11   6   1        1.89        2.08      6.06 o 
  12   6   1       27.46       21.35      8.67 o 
  13   6   1       59.83       54.67     14.85 o 
 -11   7   1       71.41      103.15     29.45 o 
 -10   7   1      188.39      179.96     14.11 o 
  -9   7   1       12.41       15.81      6.40 o 
  -8   7   1      258.88      263.50     16.03 o 
  -7   7   1      242.31      233.03     13.70 o 
  -6   7   1      293.93      317.62     16.28 o 
  -5   7   1      426.63      402.54     15.37 o 
  -4   7   1      842.59      829.50     25.45 o 
  -3   7   1      537.10      564.95     18.94 o 
  -2   7   1      598.58      603.51     20.94 o 
  -1   7   1      514.81      525.16     17.96 o 
   0   7   1      590.17      597.57     20.82 o 
   1   7   1      175.37      193.99      9.79 o 
   2   7   1      380.90      396.37     16.53 o 
   3   7   1      187.13      201.40     13.52 o 
   4   7   1      308.21      312.48     13.32 o 
   5   7   1      268.28      259.34     12.67 o 
   6   7   1       29.54       36.78      5.43 o 
   7   7   1       86.88      109.49      9.03 o 
   8   7   1      237.50      224.68     17.25 o 
   9   7   1        4.71        7.03      5.54 o 
  10   7   1      198.50      201.31     27.34 o 
  11   7   1       24.52       23.74      9.62 o 
  -8   8   1       19.66       14.23      8.80 o 
  -7   8   1       52.58       48.54     11.17 o 
  -6   8   1        0.10       12.72      8.03 o 
  -5   8   1        0.00       -4.87      6.93 o 
  -4   8   1       61.15       65.07     11.77 o 
  -3   8   1      144.40      130.01     11.42 o 
  -2   8   1        2.24       -1.15      5.81 o 
  -1   8   1       12.09       19.16      6.63 o 
   0   8   1        2.52       11.21      9.66 o 
   1   8   1        3.60       -2.41      4.93 o 
   2   8   1        4.35        5.58      5.32 o 
   3   8   1       30.78       22.68      7.07 o 
   4   8   1       12.08       19.02      6.73 o 
   5   8   1        1.54       34.64     18.12 o 
   6   8   1        1.84        7.45      7.46 o 
   7   8   1        0.98       13.85     11.77 o 
   8   8   1        0.86       -7.96      7.96 o 
  -4   9   1       56.99       41.46     17.00 o 
  -3   9   1      166.60      162.54     18.80 o 
  -2   9   1       16.26       16.90      9.14 o 
  -1   9   1       73.97      100.83     17.86 o 
   0   9   1      103.98      115.72     14.33 o 
   1   9   1       80.59       60.77     12.77 o 
   2   9   1       21.01       23.70      7.78 o 
   3   9   1       37.04       44.38     12.64 o 
   4   9   1      208.32      198.74     20.80 o 
 -17   0   2        4.31        1.74     12.44 o 
 -16   0   2       21.93       22.50     15.14 o 
 -15   0   2        3.48        4.75      7.29 o 
 -14   0   2      630.33      640.30     25.41 o 
 -13   0   2      543.13      580.12     26.57 o 
 -12   0   2      310.08      346.99     14.91 o 
 -11   0   2       64.84       73.64     13.66 o 
 -10   0   2      544.58      591.19     28.50 o 
  -9   0   2     6170.04     6173.19    158.14 o 
  -8   0   2     4030.80     4024.97     90.95 o 
  -7   0   2      960.81      887.72     27.41 o 
  -6   0   2    11018.38    11422.17    229.18 o 
  -5   0   2     8892.02     8996.47    162.10 o 
  -4   0   2     2459.89     2336.04     35.89 o 
  -3   0   2       16.66       14.81      3.77 o 
  -2   0   2    11490.44    11283.65    241.74 o 
  -1   0   2     2660.21     2473.93     44.75 o 
   0   0   2     3328.83     3366.22     52.36 o 
   1   0   2    34740.44    35710.59    874.70 o 
   2   0   2     5504.67     5680.58     40.66 o 
   3   0   2     1001.81      991.67     14.56 o 
   4   0   2     2104.77     2100.48     38.82 o 
   5   0   2     5931.76     6083.74    112.96 o 
   6   0   2      966.44     1162.09     17.64 o 
   7   0   2     2205.74     2301.24     57.66 o 
   8   0   2     2254.91     2167.99     41.16 o 
   9   0   2      472.21      447.25     11.07 o 
  10   0   2      215.42      216.36      7.73 o 
  11   0   2        9.05        6.60      5.49 o 
  12   0   2      482.63      470.77     27.54 o 
  13   0   2      349.01      335.28     22.38 o 
  14   0   2      331.26      319.29     22.79 o 
  15   0   2     1102.45     1049.50     56.10 o 
  16   0   2       89.69      106.35     19.55 o 
  17   0   2      666.37      664.19     45.15 o 
 -16   1   2        7.46        4.74     10.19 o 
 -15   1   2       64.18       63.06     16.30 o 
 -14   1   2        2.06        1.39      3.23 o 
 -13   1   2       28.72       30.34      4.56 o 
 -12   1   2       30.39       29.82      3.71 o 
 -11   1   2      386.76      359.99     16.80 o 
 -10   1   2      918.10      908.80     19.64 o 
  -9   1   2      731.80      765.66     14.71 o 
  -8   1   2       90.41       95.62      3.67 o 
  -7   1   2      290.90      347.79     14.59 o 
  -6   1   2      949.75      984.21     13.68 o 
  -5   1   2      166.58      180.93      4.15 o 
  -4   1   2     1562.86     1665.90     17.56 o 
  -3   1   2     3047.80     3182.76     49.88 o 
  -2   1   2       16.86       30.07      2.37 o 
  -1   1   2      549.98      562.60      6.16 o 
   0   1   2        1.63        6.28      0.79 o 
   1   1   2       92.49      103.74      1.93 o 
   2   1   2      267.16      270.88      4.33 o 
   3   1   2       16.63       13.21      1.16 o 
   4   1   2      692.35      707.43     14.54 o 
   5   1   2      446.61      486.74      5.71 o 
   6   1   2     1327.49     1333.73     20.56 o 
   7   1   2     1310.93     1472.85     26.27 o 
   8   1   2      554.63      549.40      9.07 o 
   9   1   2        0.19        6.20      3.02 o 
  10   1   2       17.44       21.26      5.48 o 
  11   1   2       66.60       57.67      4.45 o 
  12   1   2        0.59       10.26      8.92 o 
  13   1   2       28.10       33.83      6.49 o 
  14   1   2       74.21       61.76      8.34 o 
  15   1   2        0.14        1.93      4.85 o 
  16   1   2       10.72       13.88      6.50 o 
 -16   2   2      201.11      220.79     23.32 o 
 -15   2   2      261.07      267.31     17.16 o 
 -14   2   2      629.81      682.53     24.49 o 
 -13   2   2     1310.69     1320.42     31.74 o 
 -12   2   2     1095.78     1112.93     30.64 o 
 -11   2   2     1045.20     1063.72     36.03 o 
 -10   2   2      620.29      649.59     22.03 o 
  -9   2   2     1117.21     1156.36     22.11 o 
  -8   2   2     1153.88     1166.83     20.29 o 
  -7   2   2     1079.88      992.96     37.50 o 
  -6   2   2     2571.03     2453.09     38.50 o 
  -5   2   2      526.59      474.35      6.75 o 
  -4   2   2        7.67       12.49      1.99 o 
  -3   2   2      167.11      181.06      3.85 o 
  -2   2   2      234.77      268.44      3.42 o 
  -1   2   2       63.50       56.94      1.75 o 
   0   2   2      820.81      875.05     12.77 o 
   1   2   2    14706.10    15427.62    175.39 o 
   2   2   2     6249.11     6395.73     75.31 o 
   3   2   2      512.72      473.85      6.63 o 
   4   2   2     5861.85     6051.34     80.82 o 
   5   2   2     3373.12     3384.33     43.90 o 
   6   2   2     1694.54     1635.34     22.50 o 
   7   2   2     3915.44     4035.57     58.47 o 
   8   2   2     3918.30     3909.86     60.09 o 
   9   2   2     2010.35     1976.97     53.97 o 
  10   2   2     1123.33     1094.48     35.05 o 
  11   2   2      573.53      565.46     15.73 o 
  12   2   2      163.13      153.88      7.67 o 
  13   2   2       29.34       42.43      6.62 o 
  14   2   2      323.76      326.44     17.30 o 
  15   2   2      335.72      348.02     20.02 o 
  16   2   2      210.99      255.17     17.36 o 
 -16   3   2       30.72       20.90      9.14 o 
 -15   3   2        6.21       -2.67      6.26 o 
 -14   3   2       22.28       26.03      7.73 o 
 -13   3   2        9.56        6.83      3.79 o 
 -12   3   2       24.61       33.89      5.23 o 
 -11   3   2      574.95      554.33     14.84 o 
 -10   3   2     1914.27     1855.36     37.11 o 
  -9   3   2       40.68       39.51      3.27 o 
  -8   3   2      292.23      307.19      7.80 o 
  -7   3   2       70.76       68.60      3.13 o 
  -6   3   2      934.30      945.06     14.73 o 
  -5   3   2       11.78       19.11      2.94 o 
  -4   3   2      102.45       90.90      3.22 o 
  -3   3   2      526.11      501.26      7.82 o 
  -2   3   2        2.73        8.62      1.32 o 
  -1   3   2       44.89       61.10      2.62 o 
   0   3   2     1433.00     1360.16     15.09 o 
   1   3   2     1452.93     1475.11     22.18 o 
   2   3   2     1907.34     1933.67     29.53 o 
   3   3   2      968.20     1015.82     14.87 o 
   4   3   2       38.38       39.09      3.34 o 
   5   3   2      897.34      995.21     16.85 o 
   6   3   2      201.24      240.16      5.69 o 
   7   3   2       16.49       28.51      2.50 o 
   8   3   2       91.23      111.26      5.43 o 
   9   3   2      117.92      112.05      6.79 o 
  10   3   2        1.22        6.91      4.09 o 
  11   3   2       39.49       46.95      5.31 o 
  12   3   2        3.25       -3.65      4.07 o 
  13   3   2      460.96      438.04     19.89 o 
  14   3   2        0.58        2.75      5.38 o 
  15   3   2        0.95       12.07     11.51 o 
  16   3   2        1.30        1.13      6.44 o 
 -15   4   2      196.54      156.76     22.34 o 
 -14   4   2      136.90      138.39     13.00 o 
 -13   4   2      263.57      261.13     13.64 o 
 -12   4   2      310.87      318.28     15.10 o 
 -11   4   2      781.74      792.30     24.58 o 
 -10   4   2      507.06      486.78     15.69 o 
  -9   4   2       30.67       35.30      4.11 o 
  -8   4   2      472.73      459.09     10.79 o 
  -7   4   2     2474.44     2359.81     43.01 o 
  -6   4   2      545.98      531.07     10.11 o 
  -5   4   2      468.97      454.62      8.45 o 
  -4   4   2      723.13      729.65     11.29 o 
  -3   4   2      753.43      749.52     10.53 o 
  -2   4   2      536.08      510.00     13.50 o 
  -1   4   2     2580.68     2548.87     31.02 o 
   0   4   2      527.47      518.97      9.70 o 
   1   4   2     1142.29     1105.04     26.18 o 
   2   4   2    11034.37    11332.36    191.90 o 
   3   4   2      311.27      304.38      6.74 o 
   4   4   2     2875.46     3019.79     76.90 o 
   5   4   2      661.57      613.91     12.38 o 
   6   4   2     2087.57     2132.10     37.55 o 
   7   4   2      771.92      746.89     16.05 o 
   8   4   2      556.18      539.70     12.62 o 
   9   4   2      328.71      325.31      8.94 o 
  10   4   2      141.89      141.32      5.97 o 
  11   4   2      284.23      274.31     12.05 o 
  12   4   2       31.13       32.73      6.01 o 
  13   4   2       12.39       14.03      7.57 o 
  14   4   2      144.46      137.62     14.30 o 
  15   4   2       40.25       39.02     10.20 o 
 -14   5   2      111.06       94.73     13.87 o 
 -13   5   2       40.36       53.42     11.37 o 
 -12   5   2        0.44       18.99      7.58 o 
 -11   5   2      442.88      438.93     20.13 o 
 -10   5   2      182.31      163.51     11.24 o 
  -9   5   2      263.09      252.47     10.44 o 
  -8   5   2      343.65      346.19     11.81 o 
  -7   5   2       70.53       67.57      6.86 o 
  -6   5   2      166.96      161.09      8.02 o 
  -5   5   2       13.52       19.82      3.63 o 
  -4   5   2       28.23       35.51      6.48 o 
  -3   5   2       90.07       90.90      5.10 o 
  -2   5   2       66.74       70.84      4.66 o 
  -1   5   2      251.84      273.08      8.57 o 
   0   5   2       86.09       86.73      4.80 o 
   1   5   2      324.94      306.27     12.62 o 
   2   5   2       43.75       48.87      3.35 o 
   3   5   2        0.51       -1.30      2.17 o 
   4   5   2       13.35       14.99      2.59 o 
   5   5   2      428.47      416.73     10.61 o 
   6   5   2      120.64      123.50      5.54 o 
   7   5   2       54.92       56.58      4.83 o 
   8   5   2        0.01       -0.31      2.63 o 
   9   5   2       26.26       33.42      4.75 o 
  10   5   2      414.49      388.44     13.33 o 
  11   5   2       44.03       46.80      6.01 o 
  12   5   2      237.19      199.63     11.66 o 
  13   5   2        4.73        1.62      6.33 o 
  14   5   2       24.46        3.50      7.55 o 
 -12   6   2      190.00      179.12     18.82 o 
 -11   6   2      329.86      316.53     18.97 o 
 -10   6   2      547.87      521.03     24.48 o 
  -9   6   2      213.07      220.15     14.20 o 
  -8   6   2      440.70      412.23     20.53 o 
  -7   6   2      784.71      746.16     27.36 o 
  -6   6   2       59.21       57.49      6.90 o 
  -5   6   2      300.68      294.78     10.06 o 
  -4   6   2      443.90      447.11     14.22 o 
  -3   6   2       31.07       36.45      4.32 o 
  -2   6   2      702.78      700.39     19.70 o 
  -1   6   2      206.86      205.51      8.19 o 
   0   6   2     1170.60     1205.64     30.38 o 
   1   6   2      101.72      100.19      6.52 o 
   2   6   2      556.67      511.92     24.34 o 
   3   6   2      922.16      912.33     20.53 o 
   4   6   2      196.27      205.44      7.55 o 
   5   6   2      495.75      496.00     13.82 o 
   6   6   2      781.23      821.94     21.00 o 
   7   6   2      682.66      672.49     18.07 o 
   8   6   2      317.19      327.04     11.70 o 
   9   6   2      254.32      237.07     10.85 o 
  10   6   2      165.93      174.05     12.03 o 
  11   6   2      162.66      160.42     15.45 o 
  12   6   2      267.12      250.97     20.80 o 
 -11   7   2        0.05        0.05      6.55 o 
 -10   7   2       71.84       56.71     10.54 o 
  -9   7   2      129.06      128.15     13.03 o 
  -8   7   2       26.02       33.85      8.17 o 
  -7   7   2      222.76      190.62     14.42 o 
  -6   7   2        7.97       10.94      5.06 o 
  -5   7   2        0.93        2.93      5.74 o 
  -4   7   2        0.11        5.04      7.88 o 
  -3   7   2       12.03       20.69      5.03 o 
  -2   7   2        6.52        8.10      4.43 o 
  -1   7   2       17.99       36.78      5.56 o 
   0   7   2       29.88       31.36      5.83 o 
   1   7   2        7.40        9.85      4.08 o 
   2   7   2       13.79       11.17      4.39 o 
   3   7   2      259.28      237.01     10.93 o 
   4   7   2      231.24      232.52     10.64 o 
   5   7   2       19.65       20.77      6.45 o 
   6   7   2        2.69        5.64      5.81 o 
   7   7   2        5.04        0.30      3.83 o 
   8   7   2      137.08      138.55      9.45 o 
   9   7   2       26.16       36.64     10.13 o 
  10   7   2        2.01        2.19      8.73 o 
  11   7   2       13.93       11.44     14.54 o 
  -8   8   2      155.50      125.81     16.01 o 
  -7   8   2      106.42      110.86     14.78 o 
  -6   8   2      150.90      162.71     17.31 o 
  -5   8   2      321.32      330.56     24.28 o 
  -4   8   2      292.17      314.47     23.60 o 
  -3   8   2      345.81      361.68     24.89 o 
  -2   8   2      170.09      168.87     12.54 o 
  -1   8   2       95.91       81.65      9.43 o 
   0   8   2      536.21      485.54     22.28 o 
   1   8   2       65.18       75.76      9.28 o 
   2   8   2       24.67       42.70      8.40 o 
   3   8   2      621.73      615.77     29.16 o 
   4   8   2       23.80       44.35      7.99 o 
   5   8   2       66.11       40.01      8.58 o 
   6   8   2      112.61      105.18     10.81 o 
   7   8   2       68.04       77.48     12.08 o 
   8   8   2       11.38       14.88     11.07 o 
  -3   9   2        6.82       -3.20      7.85 o 
  -2   9   2        1.68        9.75     14.36 o 
  -1   9   2       19.70       43.86     19.17 o 
   0   9   2        9.71       16.82      9.86 o 
   1   9   2       18.59       20.69      9.73 o 
   2   9   2        2.51        0.13      6.71 o 
   3   9   2       20.89       12.08      7.86 o 
 -16   1   3       13.92       19.27      8.89 o 
 -15   1   3      356.27      405.54     19.90 o 
 -14   1   3     1403.00     1617.95     53.16 o 
 -13   1   3      632.83      669.33     18.57 o 
 -12   1   3      810.93      850.75     20.65 o 
 -11   1   3     1284.04     1306.41     32.78 o 
 -10   1   3        5.91       11.11      2.49 o 
  -9   1   3     1270.83     1270.83     45.79 o 
  -8   1   3      454.71      449.99     13.11 o 
  -7   1   3     1546.60     1638.95     54.78 o 
  -6   1   3      490.61      419.80      6.84 o 
  -5   1   3     9887.11    10366.11    158.07 o 
  -4   1   3     1538.37     1465.02     20.49 o 
  -3   1   3      655.55      637.85      8.81 o 
  -2   1   3       34.52       38.16      3.55 o 
  -1   1   3     2519.65     2569.60     20.41 o 
   0   1   3    11893.10    11859.73    123.40 o 
   1   1   3     3618.08     3683.37     40.06 o 
   2   1   3     4784.55     4984.57     54.09 o 
   3   1   3     3320.91     3407.00     33.91 o 
   4   1   3      424.84      426.43     10.95 o 
   5   1   3      590.58      589.96     14.85 o 
   6   1   3      378.10      519.13      9.18 o 
   7   1   3     2010.44     2014.35     32.32 o 
   8   1   3     1654.51     1658.33     29.52 o 
   9   1   3     1179.77     1168.32     23.04 o 
  10   1   3     1825.04     1812.16     47.97 o 
  11   1   3      537.65      537.18     19.50 o 
  12   1   3      398.67      366.04     16.11 o 
  13   1   3      412.92      434.47     19.25 o 
  14   1   3      543.56      512.35     23.64 o 
  15   1   3      714.78      716.64     30.89 o 
  16   1   3      463.18      425.45     23.14 o 
 -16   2   3       41.87       55.54     10.68 o 
 -15   2   3       24.22       38.77      7.42 o 
 -14   2   3      143.15      148.10      9.72 o 
 -13   2   3        0.56        3.85      4.31 o 
 -12   2   3        9.92        9.13      3.78 o 
 -11   2   3       14.85       15.90      3.49 o 
 -10   2   3      329.15      313.01      9.19 o 
  -9   2   3       90.94       86.30      3.86 o 
  -8   2   3      509.89      498.55     13.85 o 
  -7   2   3      295.63      319.74      6.08 o 
  -6   2   3     1256.49     1357.16     17.57 o 
  -5   2   3     1415.17     1525.20     20.35 o 
  -4   2   3     2586.91     2721.15     66.56 o 
  -3   2   3      457.47      435.72      8.52 o 
  -2   2   3       12.69        8.02      1.89 o 
  -1   2   3     2074.94     2012.76     28.31 o 
   0   2   3        0.59        1.93      0.84 o 
   1   2   3      240.94      243.48      7.02 o 
   2   2   3       26.01       34.85      3.33 o 
   3   2   3     1345.97     1396.33     17.93 o 
   4   2   3      100.43      104.27      3.99 o 
   5   2   3      526.04      538.84      9.00 o 
   6   2   3      263.57      322.36      5.73 o 
   7   2   3     1610.94     1648.88     23.27 o 
   8   2   3       52.36       50.57      4.48 o 
   9   2   3        0.20        8.80      3.94 o 
  10   2   3        1.91        4.78      2.79 o 
  11   2   3        4.72        2.61      2.88 o 
  12   2   3       64.74       71.60      7.74 o 
  13   2   3      153.32      163.70     11.29 o 
  14   2   3        0.01        0.34      4.26 o 
  15   2   3        1.68       10.62      7.12 o 
  16   2   3       71.55       77.16     10.69 o 
 -15   3   3      323.42      325.81     19.75 o 
 -14   3   3      329.11      333.13     15.15 o 
 -13   3   3      339.50      333.16     14.17 o 
 -12   3   3       96.81       99.98      7.67 o 
 -11   3   3     1352.40     1375.43     35.98 o 
 -10   3   3       17.52       25.41      3.94 o 
  -9   3   3       32.63       35.78      3.83 o 
  -8   3   3     1648.82     1598.81     36.65 o 
  -7   3   3        7.90        7.15      1.62 o 
  -6   3   3     1152.99     1143.46     16.20 o 
  -5   3   3       93.33       77.42      3.49 o 
  -4   3   3     1487.44     1454.55     16.60 o 
  -3   3   3     2811.96     2700.73     27.44 o 
  -2   3   3     4234.53     4254.99     63.31 o 
  -1   3   3     2383.80     2452.29     36.84 o 
   0   3   3     4706.62     5378.27    174.52 o 
   1   3   3     6497.95     6431.53     80.60 o 
   2   3   3     4954.08     5210.81     72.44 o 
   3   3   3     2697.00     2612.74     37.34 o 
   4   3   3     1687.72     1702.06     25.80 o 
   5   3   3      346.73      325.80      9.75 o 
   6   3   3     1769.60     1848.59     35.67 o 
   7   3   3      352.08      354.39      7.92 o 
   8   3   3       24.05       22.43      2.50 o 
   9   3   3      317.90      276.91      7.21 o 
  10   3   3      733.99      700.51     19.07 o 
  11   3   3        5.81       13.45      4.10 o 
  12   3   3      643.45      676.12     25.99 o 
  13   3   3       63.35       81.12      8.97 o 
  14   3   3      255.35      242.83     14.58 o 
  15   3   3      375.44      376.65     21.30 o 
 -15   4   3        0.04        4.90      7.39 o 
 -14   4   3       25.88       23.48      8.50 o 
 -13   4   3       25.07       34.35      6.41 o 
 -12   4   3      148.16      140.29      9.10 o 
 -11   4   3       45.96       50.20      5.47 o 
 -10   4   3       26.37       28.82      6.10 o 
  -9   4   3      155.13      153.49      7.26 o 
  -8   4   3        3.76        8.00      4.67 o 
  -7   4   3        1.95        3.76      4.25 o 
  -6   4   3      145.93      152.01      4.02 o 
  -5   4   3      314.06      290.47      5.27 o 
  -4   4   3      225.78      223.20      5.76 o 
  -3   4   3       95.51       98.44      6.06 o 
  -2   4   3       40.13       53.21      3.24 o 
  -1   4   3      951.66      919.56     17.94 o 
   0   4   3       13.71       19.93      2.66 o 
   1   4   3     3729.16     3912.07     68.85 o 
   2   4   3      846.75      898.35     29.31 o 
   3   4   3      246.87      278.42      8.16 o 
   4   4   3      331.33      343.84      9.82 o 
   5   4   3       56.89       46.99      3.29 o 
   6   4   3       81.89      100.61      4.61 o 
   7   4   3      178.14      202.11      6.48 o 
   8   4   3      171.46      173.01      6.16 o 
   9   4   3       93.94       93.91      4.66 o 
  10   4   3      145.12      141.36      8.35 o 
  11   4   3      135.56      133.39      8.03 o 
  12   4   3       48.44       55.10      6.35 o 
  13   4   3        1.57        3.51      5.82 o 
  14   4   3       37.89       30.90      7.72 o 
  15   4   3       13.09       21.61      8.99 o 
 -14   5   3      267.27      277.72     23.73 o 
 -13   5   3      197.30      189.37     14.58 o 
 -12   5   3      357.17      351.40     19.46 o 
 -11   5   3      163.29      172.26     12.57 o 
 -10   5   3      701.78      708.01     28.20 o 
  -9   5   3       23.74       22.35      8.48 o 
  -8   5   3      370.95      353.25     15.70 o 
  -7   5   3      150.27      133.67      8.95 o 
  -6   5   3      946.70      931.48     29.28 o 
  -5   5   3      289.12      274.23      8.21 o 
  -4   5   3      267.44      275.47      8.63 o 
  -3   5   3      582.36      569.87     13.80 o 
  -2   5   3      890.46      912.93     20.69 o 
  -1   5   3     1008.31     1051.03     23.67 o 
   0   5   3      783.22      745.21     17.58 o 
   1   5   3     1272.71     1230.82     33.65 o 
   2   5   3     1429.45     1460.83     26.28 o 
   3   5   3     1310.62     1355.28     25.65 o 
   4   5   3      546.69      550.89     12.70 o 
   5   5   3       65.87       70.97      5.18 o 
   6   5   3      928.14      972.12     24.55 o 
   7   5   3      341.31      352.91     10.40 o 
   8   5   3      400.16      419.44     12.17 o 
   9   5   3      776.93      752.63     19.96 o 
  10   5   3       67.31       69.31      6.44 o 
  11   5   3      265.53      242.88     11.78 o 
  12   5   3      231.84      223.09     12.48 o 
  13   5   3      380.20      340.86     24.47 o 
  14   5   3       10.74        8.73      7.77 o 
 -12   6   3       11.31        9.34      6.66 o 
 -11   6   3       16.09       22.42      7.45 o 
 -10   6   3       16.59        8.89      6.17 o 
  -9   6   3        9.99        5.19      5.22 o 
  -8   6   3      102.75      101.36      9.64 o 
  -7   6   3       61.59       72.12     13.29 o 
  -6   6   3       41.82       41.78      6.53 o 
  -5   6   3        0.08        3.25      4.31 o 
  -4   6   3        0.61        0.17      3.43 o 
  -3   6   3       70.25       86.97      6.07 o 
  -2   6   3        6.67       23.69      7.73 o 
  -1   6   3       50.04       54.74      5.16 o 
   0   6   3      203.97      200.05      8.82 o 
   1   6   3      474.12      454.36     16.01 o 
   2   6   3        9.21        2.03      3.53 o 
   3   6   3      654.90      635.19     21.38 o 
   4   6   3      150.79      152.56      6.81 o 
   5   6   3       20.23       33.34      4.98 o 
   6   6   3       47.83       52.75      4.99 o 
   7   6   3        0.19        7.41      3.23 o 
   8   6   3        6.56       18.94      5.79 o 
   9   6   3       67.74       66.11      6.01 o 
  10   6   3       37.32       41.30      7.91 o 
  11   6   3        0.66       -3.21      4.63 o 
  12   6   3       22.36       25.29     12.02 o 
 -10   7   3      553.69      533.71     29.47 o 
  -9   7   3      312.05      317.82     20.00 o 
  -8   7   3       27.61       47.02     12.35 o 
  -7   7   3      441.92      452.58     22.51 o 
  -6   7   3      276.64      284.79     17.12 o 
  -5   7   3      413.80      396.63     19.73 o 
  -4   7   3      230.04      235.83     14.53 o 
  -3   7   3      335.03      337.51     12.45 o 
  -2   7   3      424.98      426.92     16.35 o 
  -1   7   3      494.34      515.83     19.63 o 
   0   7   3      117.87      121.57     11.06 o 
   1   7   3      220.19      219.05     11.77 o 
   2   7   3      117.85      120.22     13.86 o 
   3   7   3      250.42      256.62     12.15 o 
   4   7   3      120.95      125.47      8.78 o 
   5   7   3      169.67      164.76      9.68 o 
   6   7   3       82.06       88.05      7.62 o 
   7   7   3       82.71       77.86     10.81 o 
   8   7   3      235.80      235.38     14.97 o 
   9   7   3      148.49      130.52     13.46 o 
  10   7   3        7.94       -7.74      9.31 o 
  -8   8   3       20.29       30.61     14.15 o 
  -7   8   3        0.43       -3.65      6.45 o 
  -6   8   3       98.63      108.61     16.91 o 
  -5   8   3        9.93        9.56      6.60 o 
  -4   8   3       37.81       50.21     10.86 o 
  -3   8   3      106.07      116.56     12.05 o 
  -2   8   3       36.34       45.38     11.17 o 
  -1   8   3       98.70      102.55     10.03 o 
   0   8   3       13.84       21.55      8.88 o 
   1   8   3       45.08       44.00      7.61 o 
   2   8   3      430.23      386.68     30.73 o 
   3   8   3       46.84       44.30      8.36 o 
   4   8   3       49.04       54.35      9.24 o 
   5   8   3       30.31       22.32     11.52 o 
   6   8   3       33.45       36.11      7.91 o 
   7   8   3       52.64       43.11      9.01 o 
   8   8   3        2.45       -5.74      9.89 o 
  -2   9   3      153.94      175.22     19.38 o 
  -1   9   3       61.28       53.05     27.80 o 
   0   9   3       55.61       56.21     12.16 o 
   1   9   3      172.27      150.72     17.81 o 
   2   9   3       37.24       85.83     14.24 o 
 -16   0   4       53.09       47.45     19.83 o 
 -15   0   4      277.84      317.20    197.15 o 
 -14   0   4      201.10      214.49     14.22 o 
 -13   0   4      546.14      578.94     34.08 o 
 -12   0   4      690.64      749.68     44.04 o 
 -11   0   4      707.48      742.80     46.87 o 
 -10   0   4      972.73     1024.07     42.15 o 
  -9   0   4     2280.66     2198.04    116.56 o 
  -8   0   4     2126.67     2121.74     54.92 o 
  -7   0   4     1265.72     1275.10     28.89 o 
  -6   0   4     2025.74     1955.73     67.51 o 
  -5   0   4    20300.42    20597.31    546.95 o 
  -4   0   4     3619.32     3392.16     58.77 o 
  -3   0   4      863.65      775.30     13.23 o 
  -2   0   4     2618.03     2632.59     41.74 o 
  -1   0   4      184.19      182.71      3.92 o 
   0   0   4       25.62       46.48      5.62 o 
   1   0   4       75.89       96.17      2.86 o 
   2   0   4      252.63      204.06     15.13 o 
   3   0   4     4178.81     4323.46     64.10 o 
   4   0   4       89.56       70.00      2.22 o 
   5   0   4      118.90       86.80      5.58 o 
   6   0   4     1907.77     1832.25     51.82 o 
   7   0   4       10.30       21.03     12.07 o 
   8   0   4     2330.49     2320.41     76.16 o 
   9   0   4     2727.63     2770.13     98.52 o 
  10   0   4     1983.64     1933.32     73.80 o 
  11   0   4     1562.13     1469.37     62.19 o 
  12   0   4      662.53      664.20     35.29 o 
  13   0   4      993.71     1003.75     51.41 o 
  14   0   4       24.03        0.53     18.32 o 
  15   0   4      338.35      342.49     27.52 o 
  16   0   4      290.63      249.48     25.02 o 
 -16   1   4       26.88       63.91     14.90 o 
 -15   1   4      105.54      108.44     11.72 o 
 -14   1   4        6.23        1.53      3.96 o 
 -13   1   4       94.96       94.11      7.10 o 
 -12   1   4       66.01       80.71      6.95 o 
 -11   1   4      149.02      134.18      5.77 o 
 -10   1   4        5.78        8.86      2.65 o 
  -9   1   4      437.63      465.62     14.34 o 
  -8   1   4      128.00      136.44      4.88 o 
  -7   1   4        7.91        9.72      2.00 o 
  -6   1   4      409.08      432.61      8.81 o 
  -5   1   4       37.79       56.50      2.82 o 
  -4   1   4     1647.84     1849.05     28.51 o 
  -3   1   4       62.70       70.38      2.97 o 
  -2   1   4      887.48      911.02     13.01 o 
  -1   1   4     2691.16     2710.82     29.68 o 
   0   1   4     2030.99     1984.93     23.27 o 
   1   1   4      400.32      417.20      9.44 o 
   2   1   4     2261.38     2348.57     27.77 o 
   3   1   4      158.59      177.39      2.92 o 
   4   1   4      213.31      209.84      3.62 o 
   5   1   4      147.62      142.42      3.77 o 
   6   1   4       23.62       11.93      1.61 o 
   7   1   4      763.68      838.51     14.80 o 
   8   1   4      131.73      139.52      5.65 o 
   9   1   4      421.39      401.11     14.33 o 
  10   1   4        5.78       10.42      4.25 o 
  11   1   4      233.15      215.73     11.90 o 
  12   1   4      187.98      168.36     11.16 o 
  13   1   4        0.23        0.22      4.23 o 
  14   1   4       39.44       47.93      8.00 o 
  15   1   4        0.29        1.43      5.18 o 
  16   1   4       23.04       28.32      8.03 o 
 -16   2   4      100.38      107.67     17.73 o 
 -15   2   4      255.79      289.45     14.60 o 
 -14   2   4      174.20      187.54     11.07 o 
 -13   2   4      442.31      413.81     16.65 o 
 -12   2   4      762.88      731.84     22.00 o 
 -11   2   4       99.89      109.24      7.06 o 
 -10   2   4      106.00      115.89      8.60 o 
  -9   2   4      176.39      180.43      7.13 o 
  -8   2   4      666.06      619.35     14.35 o 
  -7   2   4      884.23      836.35     17.87 o 
  -6   2   4     1241.43     1200.38     48.58 o 
  -5   2   4     3410.19     3552.17     77.92 o 
  -4   2   4     2275.73     2251.59     34.50 o 
  -3   2   4     1461.85     1432.56     20.76 o 
  -2   2   4      492.64      471.80      7.29 o 
  -1   2   4      224.56      197.83      4.66 o 
   0   2   4     4401.40     4700.60     54.06 o 
   1   2   4      675.25      628.53      9.63 o 
   2   2   4     6003.63     6498.26     84.94 o 
   3   2   4     1720.92     1781.02     23.84 o 
   4   2   4      551.76      507.62      7.91 o 
   5   2   4     1201.75     1180.39     16.75 o 
   6   2   4     3337.95     3268.62     43.57 o 
   7   2   4      659.97      593.19     23.55 o 
   8   2   4     1865.73     1822.02     35.84 o 
   9   2   4     3360.23     3320.43     66.87 o 
  10   2   4     1288.95     1225.44     28.53 o 
  11   2   4      617.89      623.23     22.72 o 
  12   2   4      251.51      271.91     14.69 o 
  13   2   4      191.39      196.59     13.27 o 
  14   2   4      207.23      212.39     14.34 o 
  15   2   4      105.00       99.14     11.06 o 
  16   2   4      224.70      233.29     17.22 o 
 -15   3   4      146.01      140.93     13.72 o 
 -14   3   4      112.35      124.68     11.43 o 
 -13   3   4        0.01        3.74      4.06 o 
 -12   3   4        7.33        4.08      3.91 o 
 -11   3   4       95.82       95.81      7.02 o 
 -10   3   4      104.73       94.69      8.12 o 
  -9   3   4       14.50       17.21      3.52 o 
  -8   3   4        0.63        1.22      2.48 o 
  -7   3   4       14.92       11.00      4.16 o 
  -6   3   4      195.26      195.50      5.76 o 
  -5   3   4      280.75      312.79     10.64 o 
  -4   3   4      854.24      898.43     14.60 o 
  -3   3   4      472.87      477.67      7.09 o 
  -2   3   4       80.19      102.52      5.63 o 
  -1   3   4       33.32       31.92      3.54 o 
   0   3   4      377.94      401.50      9.45 o 
   1   3   4      186.45      214.31      4.09 o 
   2   3   4        3.44        7.65      2.06 o 
   3   3   4        8.82       13.70      1.82 o 
   4   3   4      166.90      160.39      7.40 o 
   5   3   4       74.52       63.45      3.09 o 
   6   3   4      174.52      174.66      5.12 o 
   7   3   4      565.91      583.28     12.48 o 
   8   3   4        0.58        0.27      2.57 o 
   9   3   4        4.43        5.98      3.10 o 
  10   3   4      304.73      263.60     12.69 o 
  11   3   4      241.86      231.21     10.36 o 
  12   3   4        6.42       23.39     16.38 o 
  13   3   4       33.51       52.83      8.06 o 
  14   3   4       45.48       58.08      8.94 o 
  15   3   4        0.82       14.39     11.06 o 
 -14   4   4       17.93       33.92     11.33 o 
 -13   4   4       67.01       73.64      9.07 o 
 -12   4   4      242.41      230.70     17.55 o 
 -11   4   4       87.14      101.37      7.22 o 
 -10   4   4      336.45      310.01     12.20 o 
  -9   4   4      127.43      133.47      6.34 o 
  -8   4   4      439.38      400.91     11.56 o 
  -7   4   4     1824.66     1709.33     35.23 o 
  -6   4   4     3046.58     3015.78     95.00 o 
  -5   4   4      745.13      721.41     21.10 o 
  -4   4   4     3338.08     3197.87     51.35 o 
  -3   4   4     4056.81     4024.44     68.70 o 
  -2   4   4      966.94      909.36     26.88 o 
  -1   4   4     1589.75     1627.31     31.38 o 
   0   4   4     2425.77     2469.39     46.69 o 
   1   4   4      332.67      299.10      9.97 o 
   2   4   4     1799.91     1850.41     29.08 o 
   3   4   4      560.22      554.36     11.07 o 
   4   4   4       25.15       27.67      2.83 o 
   5   4   4      226.15      222.54      7.01 o 
   6   4   4      149.54      143.46      5.77 o 
   7   4   4      184.49      190.46      6.44 o 
   8   4   4      241.36      236.93      8.47 o 
   9   4   4      703.74      677.20     19.51 o 
  10   4   4      297.79      296.56     12.17 o 
  11   4   4      209.95      217.39     10.14 o 
  12   4   4      343.61      333.64     17.20 o 
  13   4   4      106.23      118.08     18.78 o 
  14   4   4      301.24      309.73     19.66 o 
 -13   5   4       20.23        7.89      6.50 o 
 -12   5   4      109.48      114.43     13.70 o 
 -11   5   4       86.73       91.68      9.85 o 
 -10   5   4      923.34      898.49     42.23 o 
  -9   5   4       20.03       30.17      9.31 o 
  -8   5   4       86.96       85.95     12.82 o 
  -7   5   4       61.71       65.60      8.38 o 
  -6   5   4       25.53       29.59      5.39 o 
  -5   5   4      191.10      172.93      9.85 o 
  -4   5   4      182.88      167.36      5.91 o 
  -3   5   4        1.15        0.77      2.28 o 
  -2   5   4       23.40       31.34      3.70 o 
  -1   5   4      193.93      211.19     12.98 o 
   0   5   4      832.46      796.98     19.59 o 
   1   5   4       15.57       19.74      3.93 o 
   2   5   4       30.24       46.44      4.36 o 
   3   5   4        2.25        1.25      2.42 o 
   4   5   4      245.15      257.50      8.23 o 
   5   5   4      201.07      206.69      7.51 o 
   6   5   4       77.13       74.80      8.48 o 
   7   5   4      116.30      125.71      6.91 o 
   8   5   4       45.50       51.08      4.91 o 
   9   5   4       21.74       26.13      4.69 o 
  10   5   4        7.20        6.71      8.44 o 
  11   5   4      191.68      161.91     11.75 o 
  12   5   4       58.95       67.60     12.58 o 
  13   5   4        5.71       -5.88      5.88 o 
 -12   6   4       37.24       32.90      8.88 o 
 -11   6   4      343.94      335.66     20.73 o 
 -10   6   4      328.34      321.60     19.39 o 
  -9   6   4      294.58      302.21     17.62 o 
  -8   6   4       27.08       38.29      7.62 o 
  -7   6   4      272.87      274.07     19.22 o 
  -6   6   4      475.17      511.52     21.82 o 
  -5   6   4       52.81       75.79      8.01 o 
  -4   6   4      277.72      296.48     14.55 o 
  -3   6   4      344.15      351.05     11.43 o 
  -2   6   4      287.47      270.10     10.30 o 
  -1   6   4      649.94      651.98     19.00 o 
   0   6   4        4.59       11.43      6.08 o 
   1   6   4      672.28      670.29     20.16 o 
   2   6   4       30.11       31.53      6.22 o 
   3   6   4     1684.28     1682.82     43.96 o 
   4   6   4      360.13      331.51     12.89 o 
   5   6   4      704.23      683.91     17.54 o 
   6   6   4      222.91      213.96      8.69 o 
   7   6   4     1014.64      984.55     27.25 o 
   8   6   4      635.38      620.04     19.07 o 
   9   6   4      150.56      152.80     10.10 o 
  10   6   4      260.95      258.55     13.87 o 
  11   6   4      298.21      271.95     14.40 o 
  12   6   4      320.86      351.72     56.20 o 
 -10   7   4        8.78        1.03      5.88 o 
  -9   7   4      142.32      122.32     12.96 o 
  -8   7   4      301.40      285.84     18.54 o 
  -7   7   4       24.11       26.45      7.33 o 
  -6   7   4        0.71       10.16      6.00 o 
  -5   7   4       33.03       38.56      7.70 o 
  -4   7   4       30.44       48.53      7.81 o 
  -3   7   4        0.16        3.43      4.99 o 
  -2   7   4        0.98        0.06      3.40 o 
  -1   7   4       16.17       33.32      5.92 o 
   0   7   4        4.86        0.20      3.55 o 
   1   7   4        4.64       10.15      8.92 o 
   2   7   4       13.98       18.86      5.05 o 
   3   7   4       49.00       60.29      6.69 o 
   4   7   4      193.05      203.66     10.97 o 
   5   7   4       18.68       13.91      4.96 o 
   6   7   4       56.23       48.87      6.28 o 
   7   7   4        0.12        2.56      4.05 o 
   8   7   4        0.51       -1.91      5.81 o 
   9   7   4        8.02        7.07      6.73 o 
  10   7   4       29.24       28.31     13.02 o 
  -7   8   4      132.53      147.99     15.44 o 
  -6   8   4      195.89      191.98     15.25 o 
  -5   8   4      200.81      214.73     17.02 o 
  -4   8   4      119.76      119.57     12.52 o 
  -3   8   4       89.46      121.92     18.42 o 
  -2   8   4      241.04      216.51     16.31 o 
  -1   8   4       96.54      112.53     12.42 o 
   0   8   4       38.56       66.22     10.09 o 
   1   8   4      379.96      373.55     25.25 o 
   2   8   4        5.01       11.66      6.28 o 
   3   8   4        6.54       10.22      6.45 o 
   4   8   4      232.92      223.99     24.51 o 
   5   8   4       71.13       78.74     10.02 o 
   6   8   4       21.55       31.68      7.75 o 
   7   8   4      292.09      281.03     23.12 o 
   0   9   4        1.16       -2.51      6.86 o 
 -16   1   5       10.53        9.60     10.02 o 
 -15   1   5      118.86      157.45     13.10 o 
 -14   1   5      512.13      509.09     19.56 o 
 -13   1   5     1026.98     1008.19     42.49 o 
 -12   1   5     1081.59      998.36     35.44 o 
 -11   1   5      345.99      366.72     17.49 o 
 -10   1   5     1890.23     1870.35     71.10 o 
  -9   1   5     1195.19     1189.79     32.20 o 
  -8   1   5       12.50       15.59      1.93 o 
  -7   1   5     1559.55     1521.94     47.66 o 
  -6   1   5     2209.28     2147.40     41.20 o 
  -5   1   5       98.56       70.10      1.96 o 
  -4   1   5     2010.20     2101.92     31.96 o 
  -3   1   5       46.68       39.52      2.45 o 
  -2   1   5       55.31       61.83      2.94 o 
  -1   1   5       67.88       64.45      5.02 o 
   0   1   5      321.98      255.13      4.58 o 
   1   1   5     5367.46     5698.19     73.63 o 
   2   1   5     4103.65     4105.47     51.55 o 
   3   1   5     5152.27     5218.40     68.05 o 
   4   1   5     4719.94     4720.04     56.06 o 
   5   1   5     3615.30     3654.62     56.13 o 
   6   1   5     1650.55     1645.39     25.99 o 
   7   1   5     1099.05      981.71     16.19 o 
   8   1   5     3231.21     3262.54     78.48 o 
   9   1   5     1000.54      976.81     27.40 o 
  10   1   5      357.42      376.25     15.51 o 
  11   1   5     1954.97     1813.97     52.81 o 
  12   1   5        3.96       -0.48      5.65 o 
  13   1   5       30.05       32.83      7.19 o 
  14   1   5      189.85      196.01     14.11 o 
  15   1   5      151.60      186.06     14.83 o 
  16   1   5       93.30       63.69     10.60 o 
 -15   2   5      164.74      204.92     13.37 o 
 -14   2   5        7.18       13.45      5.27 o 
 -13   2   5       14.91       14.74      4.85 o 
 -12   2   5        6.72       21.20      8.51 o 
 -11   2   5       71.74       66.91      5.87 o 
 -10   2   5      131.96      132.44      9.67 o 
  -9   2   5       40.24       36.32      4.04 o 
  -8   2   5      135.30      132.98      6.08 o 
  -7   2   5       15.71       22.77      3.65 o 
  -6   2   5      166.07      138.42      5.30 o 
  -5   2   5      630.23      679.40     13.41 o 
  -4   2   5     1248.67     1327.15     26.69 o 
  -3   2   5        7.50       14.49      2.63 o 
  -2   2   5      317.67      371.91      7.58 o 
  -1   2   5     1011.01     1124.06     20.95 o 
   0   2   5      948.01     1053.69     14.05 o 
   1   2   5      153.17      139.06      3.73 o 
   2   2   5      322.99      348.37      7.01 o 
   3   2   5      556.27      567.88      9.13 o 
   4   2   5      745.91      775.37     14.34 o 
   5   2   5        5.94        4.01      1.92 o 
   6   2   5       38.40       37.67      2.24 o 
   7   2   5      108.96      120.42      5.82 o 
   8   2   5        0.92        5.71      2.98 o 
   9   2   5      118.10      108.06      5.40 o 
  10   2   5        0.02        4.90      4.06 o 
  11   2   5       80.06       99.08      8.57 o 
  12   2   5      131.32      124.92      9.46 o 
  13   2   5        5.65        7.07      5.49 o 
  14   2   5       28.39       21.68      7.10 o 
  15   2   5       19.59       26.37      9.96 o 
 -15   3   5        3.05        2.91      6.79 o 
 -14   3   5        6.78       12.60      5.32 o 
 -13   3   5      476.68      449.34     24.31 o 
 -12   3   5      468.37      473.36     25.97 o 
 -11   3   5      391.76      381.24     16.26 o 
 -10   3   5     1458.79     1436.14     66.51 o 
  -9   3   5      139.86      138.03      7.25 o 
  -8   3   5     1277.28     1273.87     29.43 o 
  -7   3   5      941.22      885.58     20.17 o 
  -6   3   5     1429.99     1395.14     27.31 o 
  -5   3   5      981.39      930.68     17.56 o 
  -4   3   5     3291.63     3236.97     56.99 o 
  -3   3   5     2836.31     2743.56     66.43 o 
  -2   3   5      491.84      466.35     11.83 o 
  -1   3   5      241.10      234.30      5.51 o 
   0   3   5      601.45      640.77     15.92 o 
   1   3   5     2331.26     2308.94     33.34 o 
   2   3   5     1533.32     1483.10     24.15 o 
   3   3   5      654.16      627.98     11.65 o 
   4   3   5     2984.84     3075.30     50.24 o 
   5   3   5      480.22      463.76      9.81 o 
   6   3   5      343.43      344.05      8.85 o 
   7   3   5      164.67      167.88      6.06 o 
   8   3   5      147.70      132.70      6.72 o 
   9   3   5      415.01      430.84     13.45 o 
  10   3   5      935.20      857.53     29.30 o 
  11   3   5      191.74      206.09     12.03 o 
  12   3   5      190.06      199.97     12.78 o 
  13   3   5      194.76      194.03     13.78 o 
  14   3   5      198.00      208.05     15.70 o 
  15   3   5       90.37       92.37     14.90 o 
 -14   4   5        4.08       12.92      6.84 o 
 -13   4   5        1.93        5.83      6.78 o 
 -12   4   5        1.58        5.53      5.24 o 
 -11   4   5      234.12      208.48     13.59 o 
 -10   4   5        7.29       17.25     10.41 o 
  -9   4   5       95.37       87.05      8.10 o 
  -8   4   5       35.04       38.86      5.89 o 
  -7   4   5        9.73       10.24      4.30 o 
  -6   4   5       57.67       57.92      6.02 o 
  -5   4   5      350.27      361.70     13.40 o 
  -4   4   5       32.83       37.08      5.25 o 
  -3   4   5       54.20       51.43      5.38 o 
  -2   4   5       56.16       59.53      4.02 o 
  -1   4   5        5.16        2.96      3.11 o 
   0   4   5      216.06      277.23     10.97 o 
   1   4   5      500.60      514.34     13.30 o 
   2   4   5        1.33        4.94      4.69 o 
   3   4   5      392.44      421.07      9.43 o 
   4   4   5        0.09       -1.22      1.99 o 
   5   4   5       70.92       71.37      4.19 o 
   6   4   5      297.72      300.94      8.77 o 
   7   4   5      269.49      259.23      8.65 o 
   8   4   5      272.64      268.72     13.19 o 
   9   4   5      241.21      217.20     11.42 o 
  10   4   5       66.60       69.19      6.14 o 
  11   4   5       12.07       11.95      6.43 o 
  12   4   5        1.18        1.29      4.62 o 
  13   4   5       35.02       44.56      8.35 o 
  14   4   5        3.21       -0.07      6.81 o 
 -13   5   5      166.54      182.94     15.52 o 
 -12   5   5      143.10      149.26     14.03 o 
 -11   5   5      471.10      504.09     24.34 o 
 -10   5   5      200.33      186.39     13.16 o 
  -9   5   5      423.14      415.17     19.53 o 
  -8   5   5      106.96      107.55      9.28 o 
  -7   5   5      987.54      930.32     31.54 o 
  -6   5   5      242.26      249.65     11.83 o 
  -5   5   5      679.87      656.91     23.20 o 
  -4   5   5       77.50       80.84      9.08 o 
  -3   5   5      330.30      295.40     13.73 o 
  -2   5   5      425.00      419.76     11.11 o 
  -1   5   5      549.58      540.69     14.45 o 
   0   5   5      861.89      883.97     22.01 o 
   1   5   5      318.65      329.57     11.30 o 
   2   5   5      734.29      780.54     20.82 o 
   3   5   5     1383.65     1443.45     39.06 o 
   4   5   5      625.84      631.91     15.26 o 
   5   5   5      411.16      391.73     10.77 o 
   6   5   5      532.62      520.87     13.94 o 
   7   5   5     1179.21     1171.01     27.05 o 
   8   5   5      289.29      296.23     12.51 o 
   9   5   5      324.39      318.79     15.00 o 
  10   5   5      330.46      326.23     16.33 o 
  11   5   5        4.74       27.74     10.63 o 
  12   5   5      342.56      310.14     18.61 o 
  13   5   5      131.63      130.43     12.42 o 
 -12   6   5        4.56        4.07      6.80 o 
 -11   6   5       17.20       19.88      7.88 o 
 -10   6   5       17.86       30.57      8.14 o 
  -9   6   5        0.26       11.81     11.34 o 
  -8   6   5       58.70       52.75      8.17 o 
  -7   6   5      175.32      171.16     13.03 o 
  -6   6   5       44.57       40.38      7.19 o 
  -5   6   5        4.32        8.30      5.09 o 
  -4   6   5       52.75       56.69      7.43 o 
  -3   6   5       66.14       71.22      7.07 o 
  -2   6   5      298.86      305.27     10.80 o 
  -1   6   5        0.05        0.07      3.13 o 
   0   6   5       82.33       95.11      9.93 o 
   1   6   5      176.85      188.13     11.05 o 
   2   6   5        1.29        4.18      4.12 o 
   3   6   5       61.14       55.36      6.07 o 
   4   6   5      371.45      369.10     14.41 o 
   5   6   5       30.40       28.38      5.23 o 
   6   6   5       53.74       56.50      6.26 o 
   7   6   5       19.19       20.68      5.66 o 
   8   6   5      173.07      175.34     12.32 o 
   9   6   5      155.41      156.65     10.09 o 
  10   6   5        0.50        5.73      5.39 o 
  11   6   5        7.81       10.79      6.08 o 
 -10   7   5       10.36       17.68      8.10 o 
  -9   7   5      562.55      507.76     29.05 o 
  -8   7   5       40.06       50.63      9.67 o 
  -7   7   5      270.06      266.39     17.94 o 
  -6   7   5       52.64       60.68      9.07 o 
  -5   7   5      337.39      354.33     18.69 o 
  -4   7   5       26.07       35.20      7.69 o 
  -3   7   5       54.48       76.00      9.69 o 
  -2   7   5      201.80      225.59     14.96 o 
  -1   7   5      303.11      274.22     12.52 o 
   0   7   5      265.14      223.29     11.21 o 
   1   7   5       31.70       40.20      5.95 o 
   2   7   5      349.43      386.23     17.04 o 
   3   7   5      644.63      671.86     24.15 o 
   4   7   5       44.75       51.76      6.73 o 
   5   7   5      364.86      369.51     16.27 o 
   6   7   5      233.04      244.48     13.68 o 
   7   7   5      319.68      307.93     15.63 o 
   8   7   5      175.63      161.76     13.28 o 
   9   7   5      159.67      135.18     15.55 o 
  -7   8   5       51.13       52.89     10.62 o 
  -6   8   5        3.59       -6.89      6.89 o 
  -5   8   5       11.50        1.50      9.15 o 
  -4   8   5       19.90       16.74      8.91 o 
  -3   8   5        6.04        4.70      6.55 o 
  -2   8   5        0.00       -0.17      5.25 o 
  -1   8   5        0.02        2.73      5.98 o 
   0   8   5        1.05        2.75      6.10 o 
   1   8   5       32.04       29.84      8.00 o 
   2   8   5        0.97       -4.64      5.13 o 
   3   8   5      240.81      218.21     17.21 o 
   4   8   5      388.91      352.75     20.70 o 
   5   8   5       82.48      103.55     11.55 o 
   6   8   5        4.03       19.50     12.36 o 
 -16   0   6      190.98      211.93     34.18 o 
 -15   0   6       42.03       33.41     11.06 o 
 -14   0   6      880.68      977.11     58.52 o 
 -13   0   6      466.85      481.60     39.96 o 
 -12   0   6      377.13      389.84     59.89 o 
 -11   0   6     2305.62     2081.58     88.90 o 
 -10   0   6      421.13      457.22     32.19 o 
  -9   0   6       27.30       26.98      4.39 o 
  -8   0   6      213.51      207.06      8.61 o 
  -7   0   6       88.16       92.62      9.79 o 
  -6   0   6      170.33      160.20      8.94 o 
  -5   0   6     1773.00     1723.57     37.34 o 
  -4   0   6     4513.54     4467.62     90.23 o 
  -3   0   6      734.49      660.87     14.98 o 
  -2   0   6     2621.21     2495.92     49.77 o 
  -1   0   6     4044.35     4192.22    105.06 o 
   0   0   6      596.34      828.29     31.12 o 
   1   0   6     8492.67     8595.46    309.25 o 
   2   0   6     2686.20     2565.89     50.81 o 
   3   0   6     5344.66     5379.03    107.86 o 
   4   0   6     3488.01     3505.66     89.65 o 
   5   0   6      207.37      176.97      5.81 o 
   6   0   6       27.85       24.83      5.20 o 
   7   0   6      722.37      706.87     25.68 o 
   8   0   6       47.38       38.49      7.80 o 
   9   0   6       25.10       37.97     10.41 o 
  10   0   6     2206.32     2188.66     90.44 o 
  11   0   6     1103.98      996.38     45.61 o 
  12   0   6      269.29      287.23     23.13 o 
  13   0   6       94.46       99.75     14.73 o 
  14   0   6      177.89      146.48     18.40 o 
  15   0   6      369.13      383.95     40.59 o 
 -15   1   6        0.26        8.75      6.43 o 
 -14   1   6       60.36       52.89      8.92 o 
 -13   1   6      121.86      105.36      8.73 o 
 -12   1   6        3.71       14.86      4.18 o 
 -11   1   6      219.93      179.31      9.11 o 
 -10   1   6       21.35       19.63      3.89 o 
  -9   1   6       51.51       64.08      4.85 o 
  -8   1   6      135.04      137.24      6.16 o 
  -7   1   6      506.54      484.04     18.20 o 
  -6   1   6        0.43        1.07      2.02 o 
  -5   1   6       30.35       37.81      2.46 o 
  -4   1   6      242.37      227.92      5.58 o 
  -3   1   6     1125.80     1149.18     19.11 o 
  -2   1   6      493.19      529.18      8.30 o 
  -1   1   6      564.65      530.84      8.37 o 
   0   1   6      197.96      166.16      4.92 o 
   1   1   6      870.10      986.71     15.00 o 
   2   1   6      139.52      134.91      3.62 o 
   3   1   6      112.48      118.40      3.05 o 
   4   1   6       18.73       17.42      1.49 o 
   5   1   6       31.13       24.72      1.44 o 
   6   1   6      469.34      463.77     12.86 o 
   7   1   6      184.90      164.45      7.43 o 
   8   1   6      270.14      255.12     18.14 o 
   9   1   6      364.12      358.68     14.66 o 
  10   1   6      106.67       91.57      7.54 o 
  11   1   6       28.11       20.06      5.97 o 
  12   1   6      481.47      439.60     20.76 o 
  13   1   6       15.07       31.67     13.68 o 
  14   1   6        0.55       -3.06      5.58 o 
  15   1   6       14.48       16.99      7.36 o 
 -15   2   6       68.77       54.78      9.20 o 
 -14   2   6      382.16      375.93     20.75 o 
 -13   2   6      301.89      318.72     15.70 o 
 -12   2   6      340.04      318.50     18.24 o 
 -11   2   6      616.15      627.60     27.38 o 
 -10   2   6       69.13       78.97     11.32 o 
  -9   2   6      130.84      130.34     10.30 o 
  -8   2   6      335.60      322.95     10.21 o 
  -7   2   6       66.52       74.94      5.28 o 
  -6   2   6      179.95      173.88      6.19 o 
  -5   2   6      688.40      648.33     17.16 o 
  -4   2   6     2837.57     2797.16     60.03 o 
  -3   2   6     1870.17     1721.70     26.27 o 
  -2   2   6     2137.84     2204.12     29.76 o 
  -1   2   6     2008.91     1931.18     27.51 o 
   0   2   6     2800.48     2685.91     38.10 o 
   1   2   6     4695.27     4714.76     68.66 o 
   2   2   6     2801.15     2814.14     42.80 o 
   3   2   6     2380.10     2434.59     37.00 o 
   4   2   6     2385.77     2367.94     35.60 o 
   5   2   6     1702.42     1647.92     29.27 o 
   6   2   6      128.94      122.63      5.37 o 
   7   2   6     1221.44     1201.32     25.08 o 
   8   2   6       39.57       45.19      3.91 o 
   9   2   6      373.97      368.82     14.17 o 
  10   2   6      994.72     1020.85     33.40 o 
  11   2   6      331.19      340.31     16.45 o 
  12   2   6      251.54      272.64     15.83 o 
  13   2   6      175.61      166.05     13.07 o 
  14   2   6      307.67      320.68     19.53 o 
  15   2   6      196.84      202.81     16.66 o 
 -15   3   6       30.22       42.72     10.77 o 
 -14   3   6       35.40       39.84      8.41 o 
 -13   3   6       55.32       48.46      6.78 o 
 -12   3   6       13.76       10.77      7.21 o 
 -11   3   6      112.87      104.98      7.81 o 
 -10   3   6      198.05      191.94      9.77 o 
  -9   3   6       74.01       76.07     10.13 o 
  -8   3   6      110.25      120.53      6.41 o 
  -7   3   6       40.05       48.62      3.96 o 
  -6   3   6       47.54       50.67      5.55 o 
  -5   3   6      492.65      484.47     11.56 o 
  -4   3   6       12.30       15.53      2.48 o 
  -3   3   6      478.48      439.33     15.29 o 
  -2   3   6      588.51      576.60      9.79 o 
  -1   3   6       77.63       78.95      2.66 o 
   0   3   6        4.61        4.22      1.32 o 
   1   3   6      770.80      866.52     14.32 o 
   2   3   6       17.71       25.10      2.37 o 
   3   3   6       34.81       35.63      2.71 o 
   4   3   6      320.83      332.97      8.30 o 
   5   3   6        1.45        4.63      2.98 o 
   6   3   6       87.75       90.74      4.13 o 
   7   3   6       26.34       23.17      3.68 o 
   8   3   6      330.94      326.57     11.49 o 
   9   3   6        0.79        0.29      3.60 o 
  10   3   6        2.24        2.63      3.68 o 
  11   3   6       70.74       72.58      8.35 o 
  12   3   6      465.31      430.46     20.85 o 
  13   3   6       16.99       22.08     14.11 o 
  14   3   6       22.14       44.25      9.12 o 
 -14   4   6       48.33       50.23      9.91 o 
 -13   4   6      221.77      229.98     17.62 o 
 -12   4   6      530.55      502.10     24.10 o 
 -11   4   6      289.64      291.36     15.26 o 
 -10   4   6      501.15      479.57     21.15 o 
  -9   4   6      693.23      697.74     26.52 o 
  -8   4   6      494.89      474.39     19.47 o 
  -7   4   6      635.28      574.94     21.39 o 
  -6   4   6     1248.23     1196.92     35.60 o 
  -5   4   6      973.29      968.25     29.11 o 
  -4   4   6      713.96      648.91     20.64 o 
  -3   4   6     2005.71     1925.17     48.37 o 
  -2   4   6      783.93      742.29     15.15 o 
  -1   4   6      203.26      177.93      6.45 o 
   0   4   6     1996.87     2138.51     42.91 o 
   1   4   6       31.29       30.31      3.46 o 
   2   4   6      533.24      511.38     18.17 o 
   3   4   6       91.05      101.19      6.57 o 
   4   4   6      403.31      410.79      9.95 o 
   5   4   6       58.62       60.39      4.20 o 
   6   4   6       21.53       33.17      5.07 o 
   7   4   6      255.34      254.63      8.44 o 
   8   4   6      174.33      189.73      9.15 o 
   9   4   6      618.74      572.75     20.81 o 
  10   4   6      402.68      386.86     14.32 o 
  11   4   6      305.56      310.83     16.45 o 
  12   4   6      486.00      488.01     23.48 o 
  13   4   6      540.22      525.95     26.91 o 
  14   4   6      406.58      419.37     25.17 o 
 -13   5   6      158.12      175.73     21.16 o 
 -12   5   6       10.84       14.35      6.94 o 
 -11   5   6        0.06       -2.76      5.43 o 
 -10   5   6       58.44       50.40      8.25 o 
  -9   5   6       15.67       28.73      8.91 o 
  -8   5   6        4.04        3.78      7.28 o 
  -7   5   6        0.14        2.59      4.36 o 
  -6   5   6      336.29      351.76     16.58 o 
  -5   5   6      188.28      195.78     10.55 o 
  -4   5   6      122.91      115.85      7.92 o 
  -3   5   6      370.45      375.68     16.34 o 
  -2   5   6      348.00      327.09     13.77 o 
  -1   5   6       24.81       35.57      4.85 o 
   0   5   6       18.86       14.79      3.34 o 
   1   5   6      155.27      153.31      7.80 o 
   2   5   6       37.01       45.18      5.11 o 
   3   5   6       20.69       30.32      4.54 o 
   4   5   6      236.53      244.14      8.18 o 
   5   5   6      374.39      393.46     11.76 o 
   6   5   6        0.00        4.29      2.81 o 
   7   5   6        0.00       -0.87      2.58 o 
   8   5   6      112.50      105.82      9.93 o 
   9   5   6        1.50       -0.44      3.74 o 
  10   5   6        0.02        1.27      4.04 o 
  11   5   6       31.08       37.91      7.64 o 
  12   5   6       14.51        6.30      5.76 o 
  13   5   6       78.18       77.51     10.84 o 
 -11   6   6       56.44       65.51     10.87 o 
 -10   6   6      227.08      205.97     16.27 o 
  -9   6   6       44.98       46.88      9.15 o 
  -8   6   6       11.53       25.70      7.37 o 
  -7   6   6       86.85      101.67     12.96 o 
  -6   6   6      168.19      171.90     12.51 o 
  -5   6   6      272.10      262.96     17.14 o 
  -4   6   6       31.09       54.73      9.66 o 
  -3   6   6      439.45      440.93     19.90 o 
  -2   6   6      600.29      601.57     24.38 o 
  -1   6   6      683.55      648.21     19.29 o 
   0   6   6      446.00      439.15     19.57 o 
   1   6   6      473.36      485.39     17.23 o 
   2   6   6     1002.48      974.65     29.38 o 
   3   6   6      765.43      759.95     24.11 o 
   4   6   6     1102.00     1141.81     33.66 o 
   5   6   6       21.93       31.64      5.56 o 
   6   6   6      776.11      803.37     27.34 o 
   7   6   6       26.43       34.35      7.28 o 
   8   6   6      466.96      426.44     25.94 o 
   9   6   6       74.04       77.58      8.94 o 
  10   6   6       56.94       51.20      9.67 o 
  11   6   6      126.89      127.32     13.77 o 
  -9   7   6        0.22        2.89      6.35 o 
  -8   7   6       78.86       98.87     15.82 o 
  -7   7   6      208.39      188.21     15.44 o 
  -6   7   6      126.57      120.07     12.36 o 
  -5   7   6       53.95       72.00     10.00 o 
  -4   7   6       43.13       67.10     15.58 o 
  -3   7   6        1.04       -1.78      5.22 o 
  -2   7   6       88.38       93.62     12.42 o 
  -1   7   6       24.68       39.79      8.05 o 
   0   7   6        2.72        7.35      5.25 o 
   1   7   6        4.54        5.13      4.97 o 
   2   7   6       21.18       28.92      5.90 o 
   3   7   6       74.98       66.02      8.18 o 
   4   7   6       11.83       21.39      9.69 o 
   5   7   6        2.05        1.24      4.67 o 
   6   7   6       43.95       37.56      6.60 o 
   7   7   6       47.48       69.40     10.18 o 
   8   7   6       12.75        4.18      5.67 o 
   9   7   6        2.24        5.15      6.99 o 
  -6   8   6       37.07       62.58     11.39 o 
  -5   8   6       98.10      103.26     13.53 o 
  -4   8   6       70.69       82.17     15.91 o 
  -3   8   6       35.73       61.60     11.32 o 
  -2   8   6      166.66      163.58     15.11 o 
  -1   8   6      215.28      197.77     16.11 o 
   0   8   6       80.33      111.72     12.76 o 
   1   8   6      167.43      174.42     15.95 o 
   2   8   6       81.87       59.06     10.93 o 
   3   8   6       88.50       68.76      9.45 o 
   4   8   6       10.73       21.87      7.23 o 
   5   8   6      159.63      128.47     16.80 o 
   6   8   6      258.43      228.00     22.11 o 
 -15   1   7       56.02       55.36     10.03 o 
 -14   1   7      101.19       85.83     11.21 o 
 -13   1   7       30.58       44.04      7.64 o 
 -12   1   7      228.00      240.17     14.32 o 
 -11   1   7      793.48      683.57     24.48 o 
 -10   1   7        5.07        0.97      3.37 o 
  -9   1   7     1212.86     1191.57     45.01 o 
  -8   1   7      412.21      396.88     16.03 o 
  -7   1   7      189.29      170.40      8.87 o 
  -6   1   7     1034.27     1016.52     22.75 o 
  -5   1   7     3472.17     3377.16     87.26 o 
  -4   1   7     1222.41     1167.06     18.01 o 
  -3   1   7     3370.75     3239.59     63.33 o 
  -2   1   7     4507.08     4493.00     82.51 o 
  -1   1   7      702.22      673.11     13.96 o 
   0   1   7      550.54      489.28     10.69 o 
   1   1   7      194.74      176.41      5.07 o 
   2   1   7     3094.23     3447.33     52.59 o 
   3   1   7     1568.58     1569.46     24.25 o 
   4   1   7       78.46       79.14      4.29 o 
   5   1   7     2409.06     2391.18     33.11 o 
   6   1   7     1767.21     1756.07     31.69 o 
   7   1   7       84.88       86.54      6.41 o 
   8   1   7      346.57      354.84     14.12 o 
   9   1   7      965.29      950.52     30.78 o 
  10   1   7      582.08      606.79     22.41 o 
  11   1   7      496.14      481.07     21.55 o 
  12   1   7     1233.09     1229.11     45.66 o 
  13   1   7        4.87       34.27     10.18 o 
  14   1   7      138.83      125.23     13.08 o 
  15   1   7      160.69      189.03     16.14 o 
 -15   2   7        1.43       -8.34      8.34 o 
 -14   2   7       15.64       17.72      6.74 o 
 -13   2   7       24.20       35.70      7.06 o 
 -12   2   7        2.55        2.07      3.86 o 
 -11   2   7       76.53       64.13      6.36 o 
 -10   2   7      495.70      467.78     31.81 o 
  -9   2   7       14.00       22.15      4.36 o 
  -8   2   7      201.47      205.27      8.38 o 
  -7   2   7        0.67        4.04      2.69 o 
  -6   2   7       21.35       24.22      5.24 o 
  -5   2   7      546.21      532.97     13.52 o 
  -4   2   7      112.76      113.37      5.30 o 
  -3   2   7        5.80        8.58      1.65 o 
  -2   2   7      102.82      110.86      3.56 o 
  -1   2   7        3.18        3.49      1.81 o 
   0   2   7      117.61      146.72      7.81 o 
   1   2   7     2797.18     3061.95     48.81 o 
   2   2   7      862.15      946.07     16.09 o 
   3   2   7        1.75        4.74      2.52 o 
   4   2   7      890.92      849.62     14.74 o 
   5   2   7        1.68        6.36      1.82 o 
   6   2   7      675.64      634.84     15.46 o 
   7   2   7        2.33        1.40      2.37 o 
   8   2   7       71.08       79.04      8.02 o 
   9   2   7        0.00        2.60      5.32 o 
  10   2   7      302.11      279.51     14.55 o 
  11   2   7       76.01       73.00      8.52 o 
  12   2   7       52.49       59.40      8.56 o 
  13   2   7       11.54       17.48      6.84 o 
  14   2   7       61.80       62.56      9.56 o 
  15   2   7      119.55      152.09     15.16 o 
 -14   3   7       22.88       18.48      7.16 o 
 -13   3   7      232.05      259.10     16.89 o 
 -12   3   7      629.92      628.72     41.61 o 
 -11   3   7      220.35      238.64     12.34 o 
 -10   3   7      791.72      746.66     23.71 o 
  -9   3   7      385.75      355.45     12.79 o 
  -8   3   7     1299.96     1268.35     31.44 o 
  -7   3   7      361.77      357.82     11.28 o 
  -6   3   7      656.71      641.99     17.42 o 
  -5   3   7     3681.71     3639.08     74.14 o 
  -4   3   7      952.21      860.68     20.69 o 
  -3   3   7     1892.17     1806.07     61.17 o 
  -2   3   7      244.76      226.43      4.74 o 
  -1   3   7      156.55      147.76      5.81 o 
   0   3   7       56.21       50.82      2.78 o 
   1   3   7      140.52      128.27      4.20 o 
   2   3   7      230.17      237.08      5.96 o 
   3   3   7       92.32      101.40      6.06 o 
   4   3   7     1017.59     1004.58     19.17 o 
   5   3   7      865.49      868.44     17.51 o 
   6   3   7       32.92       31.39      2.92 o 
   7   3   7      547.07      562.10     16.17 o 
   8   3   7      594.37      563.19     16.74 o 
   9   3   7     1408.71     1415.36     43.59 o 
  10   3   7      899.05      893.45     31.84 o 
  11   3   7      710.89      691.30     28.08 o 
  12   3   7      343.30      359.13     18.19 o 
  13   3   7      655.77      646.62     31.06 o 
  14   3   7        9.26        1.85      5.91 o 
 -13   4   7        2.81        7.35     11.75 o 
 -12   4   7        0.01       -4.45      5.63 o 
 -11   4   7       10.87       21.59      9.27 o 
 -10   4   7      114.67      111.39     10.45 o 
  -9   4   7        2.06        1.53      4.90 o 
  -8   4   7        9.22       17.48      5.49 o 
  -7   4   7      339.66      336.77     15.55 o 
  -6   4   7        5.70       16.66      8.04 o 
  -5   4   7       52.35       56.98      6.44 o 
  -4   4   7       95.52      102.18      7.69 o 
  -3   4   7      164.39      147.37      8.79 o 
  -2   4   7        2.39        5.00      3.68 o 
  -1   4   7       10.30       13.02      3.12 o 
   0   4   7       29.59       33.87      6.19 o 
   1   4   7       18.77       26.19      3.75 o 
   2   4   7       39.12       26.50      4.85 o 
   3   4   7        7.08       12.67      4.71 o 
   4   4   7      137.63      135.95      5.70 o 
   5   4   7        1.31       -1.95      2.45 o 
   6   4   7      651.84      636.79     17.70 o 
   7   4   7      127.26      125.93      9.28 o 
   8   4   7      141.48      143.88     10.07 o 
   9   4   7       12.09       13.21      5.38 o 
  10   4   7       29.04       36.16      6.12 o 
  11   4   7       10.84        3.26      4.89 o 
  12   4   7        4.93        4.52      6.40 o 
  13   4   7       15.82       35.01     13.22 o 
 -12   5   7       70.06       87.25     11.73 o 
 -11   5   7       92.57      102.33     14.33 o 
 -10   5   7      435.51      414.87     25.21 o 
  -9   5   7       93.51       95.24      8.65 o 
  -8   5   7      359.41      353.23     18.61 o 
  -7   5   7      147.81      157.78     11.58 o 
  -6   5   7      998.64      951.28     34.00 o 
  -5   5   7      149.43      122.12      9.01 o 
  -4   5   7      548.83      519.90     19.78 o 
  -3   5   7      313.28      307.96     14.73 o 
  -2   5   7      805.01      770.50     26.99 o 
  -1   5   7      485.34      488.37     18.28 o 
   0   5   7      318.53      354.33     18.88 o 
   1   5   7      472.11      516.82     20.97 o 
   2   5   7       32.29       47.70      6.97 o 
   3   5   7      500.32      519.97     16.43 o 
   4   5   7     1111.27     1078.58     29.78 o 
   5   5   7      106.70      112.91      6.39 o 
   6   5   7      288.24      282.14      9.80 o 
   7   5   7      727.25      690.31     22.42 o 
   8   5   7      575.81      550.45     19.35 o 
   9   5   7       98.70      111.91      8.74 o 
  10   5   7      316.81      299.76     16.66 o 
  11   5   7      255.18      257.54     16.26 o 
  12   5   7      124.06      126.28     15.55 o 
 -10   6   7        9.37       18.68      7.69 o 
  -9   6   7       35.82       50.56      8.20 o 
  -8   6   7       40.77       49.69      8.70 o 
  -7   6   7       14.87       19.83      6.83 o 
  -6   6   7        2.94        9.94      5.99 o 
  -5   6   7       34.93       52.28      9.74 o 
  -4   6   7       10.56       12.12      6.03 o 
  -3   6   7       12.21       12.90      6.68 o 
  -2   6   7       83.60       70.92      8.66 o 
  -1   6   7        0.00       -5.25      5.25 o 
   0   6   7        7.15        8.89      3.64 o 
   1   6   7       21.79       28.82      5.96 o 
   2   6   7      210.82      212.87     11.12 o 
   3   6   7       43.23       46.95      6.53 o 
   4   6   7       98.40      104.54      8.37 o 
   5   6   7      209.31      208.50     11.47 o 
   6   6   7        0.30        6.09      4.05 o 
   7   6   7      114.70      118.82     16.22 o 
   8   6   7        2.90        2.47      5.31 o 
   9   6   7        1.35        7.58      5.62 o 
  10   6   7       34.44       60.08     10.61 o 
  -8   7   7       38.88       52.47     10.24 o 
  -7   7   7      189.71      217.49     17.30 o 
  -6   7   7      514.92      510.42     27.39 o 
  -5   7   7        2.15        5.86      6.35 o 
  -4   7   7      533.53      495.69     25.97 o 
  -3   7   7       84.51      100.11     11.17 o 
  -2   7   7      339.76      322.21     19.63 o 
  -1   7   7      262.76      252.60     17.07 o 
   0   7   7      303.87      329.78     19.77 o 
   1   7   7      281.55      291.21     18.23 o 
   2   7   7       44.65       60.16      7.68 o 
   3   7   7      331.43      346.90     16.90 o 
   4   7   7      177.45      199.49     12.87 o 
   5   7   7        1.91        4.35      4.63 o 
   6   7   7      281.98      275.59     18.98 o 
   7   7   7      114.64      127.72     13.66 o 
   8   7   7      178.98      162.86     14.05 o 
  -4   8   7        0.06        4.56      7.08 o 
  -3   8   7       92.46       93.09     12.79 o 
  -2   8   7        8.41        7.91      7.11 o 
  -1   8   7        2.85        6.33      6.82 o 
   0   8   7        0.31       -5.03      6.66 o 
   1   8   7       52.80       57.25     10.52 o 
   2   8   7        5.08       24.61     13.13 o 
   3   8   7        1.89        8.06      6.83 o 
   4   8   7        9.46        2.08      9.08 o 
 -15   0   8       49.43       43.72     13.19 o 
 -14   0   8       70.61       99.73     16.42 o 
 -13   0   8      291.84      294.95     32.71 o 
 -12   0   8      429.05      476.75     35.17 o 
 -11   0   8      534.33      468.91     43.63 o 
 -10   0   8     2223.13     2120.05    140.83 o 
  -9   0   8       92.66      114.77      7.27 o 
  -8   0   8      381.41      360.97     13.47 o 
  -7   0   8     2405.87     2290.18     84.24 o 
  -6   0   8      377.84      374.83     16.11 o 
  -5   0   8      191.35      194.36      8.29 o 
  -4   0   8     2157.44     2061.17     61.81 o 
  -3   0   8     1912.08     1994.69     49.37 o 
  -2   0   8      437.45      404.37     12.62 o 
  -1   0   8      360.23      401.04     13.52 o 
   0   0   8       62.95       80.51      5.79 o 
   1   0   8      100.09       75.36      7.07 o 
   2   0   8     5601.45     5643.97    166.09 o 
   3   0   8      246.29      205.99      7.82 o 
   4   0   8     2157.81     2220.74     50.60 o 
   5   0   8      131.96      125.97      4.99 o 
   6   0   8     3949.28     3989.23    139.29 o 
   7   0   8       82.28       80.41     11.20 o 
   8   0   8      742.88      753.72     35.35 o 
   9   0   8      271.78      306.63     20.98 o 
  10   0   8      290.03      305.66     26.95 o 
  11   0   8     1320.01     1249.10     64.97 o 
  12   0   8      195.69      215.58     26.54 o 
  13   0   8       56.42       73.75     21.27 o 
  14   0   8      167.74      190.81     46.72 o 
 -14   1   8       26.35       32.55      8.46 o 
 -13   1   8       18.24        6.33      5.61 o 
 -12   1   8       54.53       54.37      8.08 o 
 -11   1   8       32.44       30.58      6.72 o 
 -10   1   8       65.28       61.20      6.33 o 
  -9   1   8      461.31      422.82     15.98 o 
  -8   1   8        5.87       12.49      6.00 o 
  -7   1   8      419.47      401.00     18.89 o 
  -6   1   8        0.95       -0.23      2.49 o 
  -5   1   8      661.76      681.43     13.99 o 
  -4   1   8      253.48      239.99      6.04 o 
  -3   1   8      222.91      234.66      6.26 o 
  -2   1   8        8.65        8.57      2.62 o 
  -1   1   8      463.02      482.93      9.91 o 
   0   1   8       55.99       53.00      3.14 o 
   1   1   8      182.84      172.74      5.39 o 
   2   1   8       28.49       25.04      2.63 o 
   3   1   8      506.24      521.76     10.32 o 
   4   1   8      687.06      696.21     13.34 o 
   5   1   8      157.97      154.80      4.31 o 
   6   1   8      353.01      340.10      9.28 o 
   7   1   8      737.32      715.71     22.88 o 
   8   1   8        1.77        4.08      3.98 o 
   9   1   8       33.52       33.62      5.30 o 
  10   1   8       23.96       20.37      5.00 o 
  11   1   8       15.07       19.27      6.38 o 
  12   1   8       20.64       14.50      6.47 o 
  13   1   8        9.57        0.40      5.31 o 
  14   1   8       93.79       82.61     11.68 o 
 -14   2   8       28.59       15.28      8.73 o 
 -13   2   8      232.03      219.37     20.19 o 
 -12   2   8      228.37      226.45     12.54 o 
 -11   2   8      330.37      322.42     15.16 o 
 -10   2   8      938.43      902.57     41.48 o 
  -9   2   8      518.52      548.31     20.87 o 
  -8   2   8      406.10      422.29     14.67 o 
  -7   2   8      493.22      452.86     13.44 o 
  -6   2   8       97.87      107.52      6.37 o 
  -5   2   8      421.40      379.77     11.62 o 
  -4   2   8     1049.83     1022.14     23.52 o 
  -3   2   8     1508.39     1492.26     25.21 o 
  -2   2   8      483.02      474.11     10.84 o 
  -1   2   8      783.69      768.58     14.94 o 
   0   2   8     1012.38      972.33     18.40 o 
   1   2   8      781.51      754.80     18.65 o 
   2   2   8     1051.16     1081.16     20.27 o 
   3   2   8     2430.58     2417.25     41.77 o 
   4   2   8     1815.27     1757.21     33.79 o 
   5   2   8     2623.76     2548.69     43.30 o 
   6   2   8     1624.01     1627.17     35.50 o 
   7   2   8       57.70       65.46      7.27 o 
   8   2   8      593.01      575.76     20.05 o 
   9   2   8      232.77      249.28     13.65 o 
  10   2   8      101.06      124.81     10.32 o 
  11   2   8      350.37      332.81     18.35 o 
  12   2   8      239.60      278.90     17.70 o 
  13   2   8       80.85       83.94     10.98 o 
  14   2   8       30.71       28.62      8.72 o 
 -13   3   8        0.55        2.83      5.82 o 
 -12   3   8       34.59       37.72      8.45 o 
 -11   3   8        0.42        4.08      5.67 o 
 -10   3   8      159.58      152.93     12.58 o 
  -9   3   8      144.55      134.18      8.05 o 
  -8   3   8       59.20       49.64      5.45 o 
  -7   3   8        6.91       12.81      3.56 o 
  -6   3   8       71.11       66.09      4.92 o 
  -5   3   8      751.12      749.23     19.37 o 
  -4   3   8      215.30      219.77      8.12 o 
  -3   3   8        0.09        1.89      2.38 o 
  -2   3   8       77.30       77.44      4.22 o 
  -1   3   8      303.17      312.90      9.92 o 
   0   3   8       26.58       23.28      2.50 o 
   1   3   8       21.39       23.98      3.14 o 
   2   3   8      167.47      172.70      5.85 o 
   3   3   8      149.53      161.17      8.17 o 
   4   3   8       33.49       40.31      4.51 o 
   5   3   8      730.55      711.36     16.09 o 
   6   3   8       86.05       91.04      6.23 o 
   7   3   8      113.43      123.57      7.20 o 
   8   3   8      187.38      188.08     11.38 o 
   9   3   8      293.31      298.08     15.87 o 
  10   3   8        0.97       -2.94      4.75 o 
  11   3   8        8.00        6.88      9.26 o 
  12   3   8       17.76       11.20      6.61 o 
  13   3   8       43.39       48.38      9.41 o 
 -13   4   8      186.76      190.15     17.72 o 
 -12   4   8      498.97      476.74     39.81 o 
 -11   4   8      564.42      571.85     30.53 o 
 -10   4   8      387.06      368.73     19.72 o 
  -9   4   8     1175.33     1119.44     52.70 o 
  -8   4   8      467.73      454.61     19.32 o 
  -7   4   8       85.58      101.26      9.33 o 
  -6   4   8      343.60      355.37     16.47 o 
  -5   4   8      418.79      418.45     17.58 o 
  -4   4   8       38.03       42.75      6.10 o 
  -3   4   8       76.85       68.70      6.99 o 
  -2   4   8      126.49      138.03      8.88 o 
  -1   4   8       33.59       41.86      5.68 o 
   0   4   8      249.43      260.82      9.30 o 
   1   4   8      180.66      198.50      8.30 o 
   2   4   8       10.84       23.19      5.35 o 
   3   4   8     1911.30     1910.88     38.77 o 
   4   4   8      305.37      332.09     10.18 o 
   5   4   8     2221.32     2199.18     46.22 o 
   6   4   8       67.98       71.31      6.97 o 
   7   4   8     1132.12     1106.66     31.31 o 
   8   4   8      677.54      668.11     23.37 o 
   9   4   8      590.14      582.07     23.72 o 
  10   4   8      205.46      193.14     12.97 o 
  11   4   8      253.98      252.73     16.92 o 
  12   4   8      389.55      373.05     21.28 o 
  13   4   8      182.96      170.78     15.46 o 
 -11   5   8       17.08       21.98      7.80 o 
 -10   5   8        0.12       -1.37      6.98 o 
  -9   5   8       44.38       45.56      9.08 o 
  -8   5   8       75.47       87.55     11.31 o 
  -7   5   8      266.18      249.53     15.53 o 
  -6   5   8      230.32      239.24     14.61 o 
  -5   5   8      382.93      359.73     22.47 o 
  -4   5   8      214.27      228.58     13.48 o 
  -3   5   8       28.14       24.43      5.27 o 
  -2   5   8        0.00       -0.99      4.14 o 
  -1   5   8        3.35        2.72      3.89 o 
   0   5   8       17.31       21.08      8.34 o 
   1   5   8        5.22        7.82      3.36 o 
   2   5   8       38.27       54.03      6.22 o 
   3   5   8        6.95        4.99      3.53 o 
   4   5   8       13.83       17.40      6.75 o 
   5   5   8       39.34       56.94      6.36 o 
   6   5   8       64.09       70.36      8.40 o 
   7   5   8        0.62        1.42      3.73 o 
   8   5   8        4.84       11.49      5.97 o 
   9   5   8       30.11       43.11      7.41 o 
  10   5   8       24.80       37.15      8.96 o 
  11   5   8        1.82       32.21     11.15 o 
 -10   6   8       27.50       50.02     22.85 o 
  -9   6   8      166.64      198.74     17.90 o 
  -8   6   8       79.35       89.78     11.09 o 
  -7   6   8       73.85       79.69     10.50 o 
  -6   6   8      599.93      555.03     27.29 o 
  -5   6   8      257.16      262.78     16.97 o 
  -4   6   8      246.15      215.51     14.99 o 
  -3   6   8      109.52      131.36     12.85 o 
  -2   6   8      675.12      664.50     28.92 o 
  -1   6   8      390.01      371.09     19.62 o 
   0   6   8      344.53      352.24     18.46 o 
   1   6   8      406.93      425.23     16.68 o 
   2   6   8      639.77      653.68     23.40 o 
   3   6   8      346.97      360.75     16.31 o 
   4   6   8      375.37      376.01     17.09 o 
   5   6   8      111.51      117.34      9.24 o 
   6   6   8       12.80        6.94      5.36 o 
   7   6   8      383.49      333.73     18.91 o 
   8   6   8       55.48       68.73     14.58 o 
   9   6   8       66.82       84.42     14.72 o 
  10   6   8       43.44       44.93     10.42 o 
  -7   7   8       52.48       36.31      9.56 o 
  -6   7   8       96.44       96.61     12.48 o 
  -5   7   8       15.45       17.56      7.63 o 
  -4   7   8        1.39        8.67      6.77 o 
  -3   7   8        6.18       12.49      6.92 o 
  -2   7   8        9.54        3.87      6.56 o 
  -1   7   8      225.51      225.23     16.51 o 
   0   7   8       10.41       12.68      8.26 o 
   1   7   8        0.01       -3.47      5.91 o 
   2   7   8        3.79       10.10     10.44 o 
   3   7   8       70.73       80.64      9.98 o 
   4   7   8        1.38       -1.02      4.69 o 
   5   7   8       24.20       13.40      6.52 o 
   6   7   8       18.56       29.38      9.63 o 
   7   7   8        5.90       33.90     13.44 o 
  -2   8   8       68.17       85.75     20.27 o 
  -1   8   8      148.10      166.43     17.40 o 
   0   8   8       57.46       68.21     11.48 o 
   1   8   8       83.51       90.52     12.68 o 
   2   8   8      175.07      191.96     17.78 o 
 -14   1   9       86.16       98.73     14.61 o 
 -13   1   9      116.92      109.05     23.61 o 
 -12   1   9      101.74      116.04     11.15 o 
 -11   1   9      602.17      610.87     26.40 o 
 -10   1   9      497.83      478.30     18.38 o 
  -9   1   9       55.75       84.85      6.39 o 
  -8   1   9      848.37      834.32     37.42 o 
  -7   1   9      222.46      223.58      9.76 o 
  -6   1   9      563.47      543.28     16.50 o 
  -5   1   9      166.07      170.00      7.58 o 
  -4   1   9     4629.72     4752.13     96.45 o 
  -3   1   9     1508.48     1462.98     28.87 o 
  -2   1   9     2142.63     2131.66     39.50 o 
  -1   1   9     2030.04     2029.57     38.03 o 
   0   1   9      775.78      737.49     15.75 o 
   1   1   9      889.25      926.47     23.63 o 
   2   1   9      453.26      450.13     11.90 o 
   3   1   9     1398.31     1427.62     27.00 o 
   4   1   9      479.59      448.18     10.15 o 
   5   1   9       94.13       89.24      4.09 o 
   6   1   9     2198.77     2195.23     58.18 o 
   7   1   9       85.31       90.33      7.10 o 
   8   1   9       62.38       60.08      8.50 o 
   9   1   9       76.73       74.34      8.26 o 
  10   1   9      812.06      810.11     30.32 o 
  11   1   9      300.90      315.76     18.32 o 
  12   1   9      337.25      360.52     19.89 o 
  13   1   9      454.61      428.48     25.30 o 
  14   1   9      281.45      309.77     22.06 o 
 -13   2   9       42.02       38.02     16.18 o 
 -12   2   9        9.43       18.08      6.83 o 
 -11   2   9       21.37       21.50      8.21 o 
 -10   2   9       85.41       83.43      8.46 o 
  -9   2   9       44.36       44.75      5.85 o 
  -8   2   9      206.89      199.51      9.87 o 
  -7   2   9       83.43       87.75      6.77 o 
  -6   2   9      502.67      488.91     15.09 o 
  -5   2   9        8.01        7.83      3.13 o 
  -4   2   9      127.54      124.69      6.77 o 
  -3   2   9      146.62      143.19      7.10 o 
  -2   2   9      611.49      603.61     13.40 o 
  -1   2   9       86.53       85.11      4.43 o 
   0   2   9       77.47       76.31      4.24 o 
   1   2   9       30.91       34.33      3.32 o 
   2   2   9       40.12       36.80      3.24 o 
   3   2   9      404.58      426.07     10.49 o 
   4   2   9      311.96      318.94      8.78 o 
   5   2   9       24.59       18.70      3.83 o 
   6   2   9      821.85      793.42     20.56 o 
   7   2   9     1069.12     1035.92     34.40 o 
   8   2   9      559.03      546.58     21.39 o 
   9   2   9       26.31       29.80      5.80 o 
  10   2   9       51.80       63.38      8.59 o 
  11   2   9        0.03        8.69      5.79 o 
  12   2   9        1.48        6.04      5.63 o 
  13   2   9       11.92       14.17      7.33 o 
 -13   3   9      273.77      322.59     26.04 o 
 -12   3   9      265.32      268.67     17.85 o 
 -11   3   9      121.18      141.80     12.56 o 
 -10   3   9      324.52      335.76     19.26 o 
  -9   3   9      408.92      427.70     20.45 o 
  -8   3   9        3.27        4.21      4.71 o 
  -7   3   9      616.28      590.18     23.37 o 
  -6   3   9      100.69      108.06      8.78 o 
  -5   3   9      866.62      859.88     28.41 o 
  -4   3   9      400.97      382.24     14.86 o 
  -3   3   9      209.63      194.92      8.51 o 
  -2   3   9      300.85      268.22      9.48 o 
  -1   3   9     1405.75     1363.53     25.85 o 
   0   3   9     1036.82     1015.22     20.57 o 
   1   3   9      436.93      447.21     11.28 o 
   2   3   9      860.84      824.08     18.13 o 
   3   3   9      799.03      817.78     18.15 o 
   4   3   9      984.98      946.28     20.31 o 
   5   3   9     1151.52     1084.85     23.62 o 
   6   3   9       46.75       57.04      5.26 o 
   7   3   9      615.06      635.06     19.60 o 
   8   3   9      385.27      396.56     18.20 o 
   9   3   9      308.11      323.20     15.85 o 
  10   3   9      185.18      177.38     12.98 o 
  11   3   9      191.24      180.67     14.14 o 
  12   3   9      171.62      199.86     15.87 o 
  13   3   9      284.34      270.59     20.02 o 
 -12   4   9        3.12       11.52     12.14 o 
 -11   4   9       15.97       34.62      8.95 o 
 -10   4   9       32.84       18.54     11.68 o 
  -9   4   9       73.43       79.12     12.37 o 
  -8   4   9       41.24       52.20      8.90 o 
  -7   4   9        0.76       -4.13      6.29 o 
  -6   4   9       21.75       21.46      7.23 o 
  -5   4   9       44.31       48.62      7.15 o 
  -4   4   9       97.71      117.34      9.38 o 
  -3   4   9        0.02       -3.37      4.27 o 
  -2   4   9      133.51      149.28     10.01 o 
  -1   4   9        2.57        3.04      3.66 o 
   0   4   9        1.58       17.49      4.98 o 
   1   4   9        5.75        5.54      3.27 o 
   2   4   9       79.47       81.21      5.92 o 
   3   4   9      268.32      257.71      9.22 o 
   4   4   9        1.58       -0.46      2.67 o 
   5   4   9        0.97        4.77      4.28 o 
   6   4   9       18.76       16.30      4.33 o 
   7   4   9      388.47      389.92     14.90 o 
   8   4   9       12.36       12.89      6.38 o 
   9   4   9        2.30        7.81      5.31 o 
  10   4   9       60.38       55.17      8.52 o 
  11   4   9        9.50        9.29      6.44 o 
  12   4   9        0.68       28.10     11.53 o 
 -11   5   9       81.39       63.04     11.16 o 
 -10   5   9      146.63      168.53     15.40 o 
  -9   5   9      220.74      214.59     16.33 o 
  -8   5   9       14.94       15.64      6.78 o 
  -7   5   9      153.81      155.23     15.25 o 
  -6   5   9       20.81       20.71      6.09 o 
  -5   5   9      817.88      820.13     32.97 o 
  -4   5   9       12.56       28.94      8.64 o 
  -3   5   9      410.84      430.65     20.34 o 
  -2   5   9      603.03      608.40     25.13 o 
  -1   5   9      787.26      835.87     31.07 o 
   0   5   9      215.45      227.25     14.34 o 
   1   5   9      407.75      407.79     16.86 o 
   2   5   9      569.01      548.48     19.30 o 
   3   5   9      191.21      204.60     10.19 o 
   4   5   9      729.38      721.60     23.15 o 
   5   5   9      545.96      541.99     18.92 o 
   6   5   9        7.11        8.38      5.26 o 
   7   5   9      218.85      214.89     14.51 o 
   8   5   9      291.93      267.44     19.59 o 
   9   5   9      109.45      145.48     15.86 o 
  10   5   9       14.46        7.80      7.47 o 
  -9   6   9        3.11        6.64      7.02 o 
  -8   6   9       99.43      101.46     14.63 o 
  -7   6   9        3.61       10.31      6.83 o 
  -6   6   9        0.74        9.40      6.46 o 
  -5   6   9       47.26       59.35      9.55 o 
  -4   6   9        9.49        6.85      6.14 o 
  -3   6   9        0.25       -1.27      6.67 o 
  -2   6   9        8.13       16.49      6.37 o 
  -1   6   9       11.90        5.23      5.57 o 
   0   6   9        7.36        8.04      6.50 o 
   1   6   9        8.03       18.33      6.65 o 
   2   6   9       43.55       47.19      7.95 o 
   3   6   9      308.61      322.41     15.52 o 
   4   6   9       25.86       20.60      5.26 o 
   5   6   9       81.36       88.20     10.07 o 
   6   6   9       23.82       23.51     12.70 o 
   7   6   9       14.57       12.64      6.29 o 
   8   6   9       10.47       15.79      8.07 o 
   9   6   9        0.06       -0.97      9.01 o 
  -6   7   9      448.43      430.09     27.49 o 
  -5   7   9      193.20      173.38     16.46 o 
  -4   7   9       28.11       53.77     10.17 o 
  -3   7   9      266.77      260.72     19.09 o 
  -2   7   9      286.68      293.36     20.14 o 
  -1   7   9       80.57       80.45     11.24 o 
   0   7   9       80.90       82.32     11.39 o 
   1   7   9      212.59      227.80     17.01 o 
   2   7   9       74.29       76.32     10.40 o 
   3   7   9        9.48       10.20      7.06 o 
   4   7   9       71.50       72.72     12.63 o 
   5   7   9       21.47        9.52      8.04 o 
   6   7   9       64.35       76.55     13.57 o 
 -13   0  10      112.99      131.47     19.81 o 
 -12   0  10      323.83      350.50     42.24 o 
 -11   0  10      192.46      169.48     18.86 o 
 -10   0  10      331.43      326.20     26.83 o 
  -9   0  10     1017.92      991.25     52.84 o 
  -8   0  10      579.56      615.93     46.84 o 
  -7   0  10     1191.85     1204.41     81.05 o 
  -6   0  10     1380.28     1345.86     40.95 o 
  -5   0  10        4.35       11.62      4.13 o 
  -4   0  10      757.39      760.87     24.87 o 
  -3   0  10     1865.14     1869.82     56.15 o 
  -2   0  10     1106.03     1148.02     36.55 o 
  -1   0  10        5.10        4.71      4.92 o 
   0   0  10      149.18      143.37      8.66 o 
   1   0  10       79.07       74.58      6.64 o 
   2   0  10      416.63      420.64     15.80 o 
   3   0  10       69.80       77.78      6.14 o 
   4   0  10       48.16       42.40      5.33 o 
   5   0  10     1217.00     1203.94     33.18 o 
   6   0  10      433.01      437.27     31.52 o 
   7   0  10     3383.19     3341.81    139.64 o 
   8   0  10       85.92       80.11     12.14 o 
   9   0  10     1228.47     1279.36     65.17 o 
  10   0  10      906.89      894.42     51.92 o 
  11   0  10      695.84      695.40     44.94 o 
  12   0  10      245.60      214.33     24.00 o 
  13   0  10      545.23      643.28     47.03 o 
 -13   1  10       40.68       28.62      8.41 o 
 -12   1  10       37.95       55.89     12.66 o 
 -11   1  10       52.75       37.39     10.47 o 
 -10   1  10        9.20        6.44      5.43 o 
  -9   1  10       33.77       41.71      8.11 o 
  -8   1  10       45.43       44.49      5.62 o 
  -7   1  10       54.68       51.70      7.24 o 
  -6   1  10       30.80       35.43      4.54 o 
  -5   1  10      328.02      293.35     11.59 o 
  -4   1  10     1210.28     1207.32     25.33 o 
  -3   1  10      440.52      432.49     12.10 o 
  -2   1  10      145.88      134.59      5.85 o 
  -1   1  10      261.98      269.76      9.73 o 
   0   1  10        0.06       -1.17      2.37 o 
   1   1  10       38.22       28.93      3.53 o 
   2   1  10      107.15      112.57      5.50 o 
   3   1  10        6.36        1.85      2.46 o 
   4   1  10       36.33       40.87      5.00 o 
   5   1  10        0.97        2.84      2.87 o 
   6   1  10       72.96       81.32      7.57 o 
   7   1  10      422.47      437.28     18.72 o 
   8   1  10       39.72       55.68      7.06 o 
   9   1  10       81.10       68.93      8.34 o 
  10   1  10      154.79      139.90     12.66 o 
  11   1  10       31.89       39.41      8.34 o 
  12   1  10       10.28       13.21     10.88 o 
  13   1  10        1.60        2.74      7.42 o 
 -13   2  10       43.05       42.48     11.73 o 
 -12   2  10       32.26       33.48     10.42 o 
 -11   2  10       84.36       92.63     13.09 o 
 -10   2  10      237.09      245.08     13.43 o 
  -9   2  10      530.92      511.71     19.27 o 
  -8   2  10      376.66      393.34     15.72 o 
  -7   2  10      236.92      244.58     11.61 o 
  -6   2  10      626.40      614.71     20.55 o 
  -5   2  10      772.03      728.17     21.66 o 
  -4   2  10      769.94      759.20     23.03 o 
  -3   2  10     1795.46     1794.82     44.25 o 
  -2   2  10     1614.90     1568.51     32.48 o 
  -1   2  10      719.61      684.53     16.36 o 
   0   2  10      569.84      533.23     15.29 o 
   1   2  10      450.46      462.56     12.36 o 
   2   2  10      150.65      153.37      6.41 o 
   3   2  10      287.39      297.33      9.69 o 
   4   2  10      785.21      768.74     17.49 o 
   5   2  10      535.23      548.62     17.73 o 
   6   2  10      273.76      282.06     10.93 o 
   7   2  10      580.38      566.03     22.49 o 
   8   2  10       29.12       36.32     10.30 o 
   9   2  10      139.45      134.40     11.26 o 
  10   2  10      459.03      467.58     22.87 o 
  11   2  10       91.50      102.48     11.54 o 
  12   2  10      285.42      274.58     19.69 o 
  13   2  10      311.39      324.97     22.73 o 
 -12   3  10        4.08        3.38      7.64 o 
 -11   3  10        6.84       13.69      8.40 o 
 -10   3  10       22.75       43.40      9.29 o 
  -9   3  10       24.16       32.16      7.37 o 
  -8   3  10        8.64        8.37      5.79 o 
  -7   3  10      129.57      141.74     10.65 o 
  -6   3  10       50.73       49.75      7.19 o 
  -5   3  10      333.13      321.68     15.83 o 
  -4   3  10     1356.63     1384.18     44.84 o 
  -3   3  10      341.11      324.53     15.32 o 
  -2   3  10       24.13       26.83      3.96 o 
  -1   3  10       35.79       47.64      3.88 o 
   0   3  10       34.15       27.91      3.31 o 
   1   3  10       19.67       24.58      3.30 o 
   2   3  10       27.82       29.14      3.41 o 
   3   3  10      160.32      139.72      6.41 o 
   4   3  10        1.42        5.02      2.77 o 
   5   3  10       44.73       46.03      5.94 o 
   6   3  10      119.65      120.24      7.90 o 
   7   3  10      233.69      232.30     13.43 o 
   8   3  10       23.30       24.96      6.53 o 
   9   3  10       41.53       44.44      7.84 o 
  10   3  10       70.46       81.52     10.02 o 
  11   3  10       82.13      103.60     12.73 o 
  12   3  10        4.99        4.87      6.46 o 
 -11   4  10      207.37      234.67     18.98 o 
 -10   4  10      134.25      128.53     13.25 o 
  -9   4  10      136.92      109.46     11.80 o 
  -8   4  10      266.36      265.70     16.46 o 
  -7   4  10       15.38       27.95      6.94 o 
  -6   4  10       79.89       94.32      9.69 o 
  -5   4  10      764.94      760.24     30.31 o 
  -4   4  10       71.94       85.95      9.08 o 
  -3   4  10      173.82      165.91     15.39 o 
  -2   4  10      400.08      432.83     19.37 o 
  -1   4  10      664.46      665.07     25.04 o 
   0   4  10      205.76      207.04      8.96 o 
   1   4  10      313.56      305.42     12.10 o 
   2   4  10       60.94       62.06      6.58 o 
   3   4  10      572.58      568.17     18.76 o 
   4   4  10     1087.56     1034.38     25.12 o 
   5   4  10      232.91      217.06     11.46 o 
   6   4  10      631.94      593.30     20.79 o 
   7   4  10      117.63      126.17     10.54 o 
   8   4  10      993.76      959.48     36.75 o 
   9   4  10       66.59       80.47      9.78 o 
  10   4  10      275.24      278.34     17.82 o 
  11   4  10       40.67       58.16      9.85 o 
 -10   5  10       22.43       26.09      8.52 o 
  -9   5  10       45.22       48.55      9.53 o 
  -8   5  10       14.70       19.71      7.50 o 
  -7   5  10       52.67       54.83      9.29 o 
  -6   5  10       67.21       79.46     10.23 o 
  -5   5  10      136.63      114.64     11.53 o 
  -4   5  10       49.97       62.77      8.92 o 
  -3   5  10       31.87       47.61      8.12 o 
  -2   5  10        3.85        9.69      8.72 o 
  -1   5  10      284.36      281.55     16.24 o 
   0   5  10      116.92      112.51     13.61 o 
   1   5  10       36.44       37.29      7.14 o 
   2   5  10       24.53       27.60      5.05 o 
   3   5  10       15.36       24.17      5.36 o 
   4   5  10       21.68       30.35      5.40 o 
   5   5  10       81.64       75.90      8.87 o 
   6   5  10      125.99      108.71     12.66 o 
   7   5  10        5.28        8.37      8.30 o 
   8   5  10      315.67      332.34     23.47 o 
   9   5  10        0.07       -3.00      6.95 o 
  -7   6  10      266.84      239.44     19.06 o 
  -6   6  10      285.01      298.04     20.48 o 
  -5   6  10      290.85      306.50     20.44 o 
  -4   6  10      316.09      299.18     20.21 o 
  -3   6  10      114.91      121.79     12.87 o 
  -2   6  10      154.27      161.23     14.49 o 
  -1   6  10      372.41      371.42     19.98 o 
   0   6  10       93.97      101.48     10.14 o 
   1   6  10      108.64      118.31     15.70 o 
   2   6  10      154.76      138.30     12.21 o 
   3   6  10       39.55       52.20      8.49 o 
   4   6  10       90.84       93.19     11.18 o 
   5   6  10       24.10       33.42      7.58 o 
   6   6  10      152.42      158.27     13.14 o 
   7   6  10       28.10       50.76     21.32 o 
  -4   7  10        2.20        4.59      6.95 o 
  -3   7  10       12.62        8.35      7.30 o 
  -2   7  10       11.26       14.16      7.64 o 
  -1   7  10       13.40       28.31      9.59 o 
   0   7  10       49.43       56.96     14.66 o 
   1   7  10       60.87       71.54     11.14 o 
   2   7  10       27.98       56.32     10.69 o 
   3   7  10        3.17        0.84      6.12 o 
   4   7  10       26.73       20.07      9.41 o 
 -12   1  11      352.91      356.79     33.39 o 
 -11   1  11      251.30      254.58     18.15 o 
 -10   1  11      521.48      507.97     25.83 o 
  -9   1  11      439.47      459.30     44.54 o 
  -8   1  11      887.02      956.92     63.73 o 
  -7   1  11      358.33      339.15     14.62 o 
  -6   1  11      216.66      226.53     10.86 o 
  -5   1  11      223.17      218.09      9.93 o 
  -4   1  11      165.89      161.63      9.36 o 
  -3   1  11     2867.40     2781.37     58.23 o 
  -2   1  11       98.42      105.09      6.12 o 
  -1   1  11       30.95       42.97      4.47 o 
   0   1  11      322.42      324.90     11.38 o 
   1   1  11      906.84      890.04     24.14 o 
   2   1  11       66.50       71.82      5.49 o 
   3   1  11      334.04      337.99     10.45 o 
   4   1  11     1006.28      985.19     22.73 o 
   5   1  11      704.43      716.02     21.30 o 
   6   1  11     1028.28     1056.62     35.20 o 
   7   1  11      915.49      904.07     32.86 o 
   8   1  11      101.71      132.64     11.06 o 
   9   1  11      188.28      205.31     14.29 o 
  10   1  11      138.28      122.45     12.08 o 
  11   1  11      599.19      628.64     29.53 o 
  12   1  11       30.15       47.34     10.80 o 
 -12   2  11        3.72       17.13     25.77 o 
 -11   2  11       89.33      113.24     15.70 o 
 -10   2  11       34.73       65.73     12.33 o 
  -9   2  11        7.07        3.02      4.38 o 
  -8   2  11       22.70       37.47      5.96 o 
  -7   2  11       47.47       46.04      6.16 o 
  -6   2  11      165.72      164.57      9.82 o 
  -5   2  11       99.88      109.88      8.10 o 
  -4   2  11      187.22      196.57     10.51 o 
  -3   2  11       30.28       48.13      5.65 o 
  -2   2  11       24.32       29.93      4.87 o 
  -1   2  11      145.37      135.43      6.43 o 
   0   2  11      118.70      105.01      8.21 o 
   1   2  11       10.82       14.65      4.75 o 
   2   2  11        0.21        3.56      2.81 o 
   3   2  11       80.09       86.44      5.17 o 
   4   2  11      486.46      469.21     13.59 o 
   5   2  11      220.74      216.14      9.62 o 
   6   2  11        0.12       -4.61      4.61 o 
   7   2  11       35.60       42.88      7.32 o 
   8   2  11      166.32      159.19     12.15 o 
   9   2  11      199.93      203.31     13.54 o 
  10   2  11        0.07       13.44      9.30 o 
  11   2  11        5.24        5.67      7.03 o 
  12   2  11       35.99       62.20     11.20 o 
 -11   3  11       72.32       58.48     13.18 o 
 -10   3  11      203.75      221.16     16.55 o 
  -9   3  11      587.31      572.00     37.33 o 
  -8   3  11      101.04      108.42     11.14 o 
  -7   3  11      215.08      210.91     13.19 o 
  -6   3  11      345.81      321.95     16.49 o 
  -5   3  11      132.23      135.68     11.07 o 
  -4   3  11      295.85      273.08     15.26 o 
  -3   3  11       30.93       37.53      6.53 o 
  -2   3  11      914.75      911.36     31.34 o 
  -1   3  11      377.20      387.33     18.11 o 
   0   3  11     1495.28     1445.92     33.05 o 
   1   3  11       87.05       98.71      5.69 o 
   2   3  11      287.92      304.03     11.08 o 
   3   3  11      787.67      757.62     19.72 o 
   4   3  11      309.08      302.94     11.05 o 
   5   3  11      672.03      679.94     22.15 o 
   6   3  11      295.10      289.97     15.18 o 
   7   3  11      183.58      200.75     19.15 o 
   8   3  11      742.33      728.16     30.23 o 
   9   3  11        2.54        5.11      5.75 o 
  10   3  11       55.15       70.19     11.72 o 
  11   3  11       18.89       18.89      7.73 o 
 -10   4  11       21.04       33.32      9.24 o 
  -9   4  11        4.36       10.52      6.84 o 
  -8   4  11        1.38        4.35      5.84 o 
  -7   4  11        0.15       -3.94      5.61 o 
  -6   4  11       80.10       97.25     17.29 o 
  -5   4  11       48.07       45.32      8.24 o 
  -4   4  11        0.02        5.89      5.63 o 
  -3   4  11      165.94      183.23     13.28 o 
  -2   4  11        3.02        3.42      5.07 o 
  -1   4  11      101.95      104.00      9.94 o 
   0   4  11       10.95        4.96      5.40 o 
   1   4  11       29.87       31.78      4.69 o 
   2   4  11       39.55       51.43      7.03 o 
   3   4  11        6.15        8.12      4.33 o 
   4   4  11       10.42       27.20     11.36 o 
   5   4  11        0.59        8.55      5.20 o 
   6   4  11      130.05      129.35     10.68 o 
   7   4  11       46.73       32.75      9.08 o 
   8   4  11      133.90       92.62     22.04 o 
   9   4  11       10.57        9.03      7.70 o 
  10   4  11       79.17       91.69     13.90 o 
  -8   5  11      117.10      110.42     13.16 o 
  -7   5  11       59.65       66.04     10.66 o 
  -6   5  11      213.90      233.05     17.36 o 
  -5   5  11       88.66       95.18     11.43 o 
  -4   5  11      581.02      587.44     29.30 o 
  -3   5  11        3.09       -5.16      5.89 o 
  -2   5  11      341.08      366.23     20.88 o 
  -1   5  11      387.11      373.25     19.58 o 
   0   5  11      283.09      285.88     21.72 o 
   1   5  11       44.95       65.17      8.96 o 
   2   5  11      519.64      519.07     23.91 o 
   3   5  11      376.01      339.70     15.53 o 
   4   5  11      204.01      228.95     13.69 o 
   5   5  11      341.95      320.05     18.43 o 
   6   5  11      131.32      124.67     14.24 o 
   7   5  11       45.46       38.01      9.84 o 
   8   5  11      183.53      175.40     17.73 o 
  -6   6  11       48.56       56.15     10.97 o 
  -5   6  11       20.18       21.17     10.00 o 
  -4   6  11       46.52       49.14     10.05 o 
  -3   6  11      140.96      122.91     13.50 o 
  -2   6  11        7.81       22.22      8.05 o 
  -1   6  11       18.38       28.27     10.75 o 
   0   6  11       74.84       55.15      9.55 o 
   1   6  11        6.25       10.35      8.09 o 
   2   6  11       17.01       19.94      7.21 o 
   3   6  11        0.59        1.35      5.79 o 
   4   6  11        1.85        2.86      6.77 o 
   5   6  11        3.13        3.28      7.11 o 
   6   6  11        8.09       12.53     11.08 o 
 -11   0  12      211.64      224.54     46.48 o 
 -10   0  12        9.54       24.98     10.81 o 
  -9   0  12      445.78      534.06     54.93 o 
  -8   0  12      342.54      339.45     27.68 o 
  -7   0  12      194.83      184.28     19.75 o 
  -6   0  12        3.98       -8.34      8.36 o 
  -5   0  12       52.45       58.16     11.65 o 
  -4   0  12       79.15       81.42      8.94 o 
  -3   0  12      496.86      483.12     20.60 o 
  -2   0  12      191.75      214.40     12.92 o 
  -1   0  12     1018.72      987.22     36.08 o 
   0   0  12      222.90      227.31     19.19 o 
   1   0  12     1281.86     1237.57     43.58 o 
   2   0  12      411.93      412.19     19.61 o 
   3   0  12      326.81      327.31     16.12 o 
   4   0  12       58.40       83.87      9.88 o 
   5   0  12     1480.03     1466.77     66.38 o 
   6   0  12     1310.06     1402.79    142.92 o 
   7   0  12      346.68      367.59     34.95 o 
   8   0  12      417.79      431.90     31.52 o 
   9   0  12       94.08       87.28     15.29 o 
  10   0  12      143.77      161.35     44.38 o 
  11   0  12      280.11      299.52     36.49 o 
 -11   1  12       23.63       28.14     12.45 o 
 -10   1  12        0.03       -4.39      5.96 o 
  -9   1  12        2.01        5.20      9.78 o 
  -8   1  12       16.53       30.60      8.01 o 
  -7   1  12      144.52      145.10     12.85 o 
  -6   1  12        0.13        0.54      5.16 o 
  -5   1  12       12.66       15.25      6.05 o 
  -4   1  12        4.59       -4.06      4.06 o 
  -3   1  12       49.41       50.61      8.11 o 
  -2   1  12      345.20      341.39     12.42 o 
  -1   1  12        1.16        6.24      3.82 o 
   0   1  12       35.80       46.34      4.95 o 
   1   1  12      108.48      111.48      6.70 o 
   2   1  12      228.88      207.98      8.56 o 
   3   1  12       43.64       27.57      6.66 o 
   4   1  12       61.31       42.57      5.64 o 
   5   1  12        7.94       11.18      6.18 o 
   6   1  12       33.38       37.49      6.80 o 
   7   1  12       27.02       40.87      7.44 o 
   8   1  12        0.13       -1.18      4.84 o 
   9   1  12       38.07       50.70      8.77 o 
  10   1  12       23.89       10.85      8.17 o 
  11   1  12        2.60        2.36      6.36 o 
 -11   2  12       49.10       51.00     12.74 o 
 -10   2  12      127.94      142.91     17.42 o 
  -9   2  12      229.95      257.04     21.97 o 
  -8   2  12      249.66      250.29     20.81 o 
  -7   2  12      316.34      296.27     16.98 o 
  -6   2  12      152.62      176.67     11.48 o 
  -5   2  12      344.17      333.43     14.88 o 
  -4   2  12      516.64      512.02     20.41 o 
  -3   2  12      249.40      268.59     12.75 o 
  -2   2  12      936.48      948.55     29.21 o 
  -1   2  12     1026.47     1016.42     26.32 o 
   0   2  12      455.03      444.10     14.13 o 
   1   2  12      409.01      410.33     13.84 o 
   2   2  12      326.14      364.94     12.39 o 
   3   2  12      208.07      204.97      8.62 o 
   4   2  12       91.98      112.02      7.94 o 
   5   2  12      107.04      101.45     10.57 o 
   6   2  12      309.74      313.17     16.60 o 
   7   2  12       11.53       13.15      5.85 o 
   8   2  12      300.08      272.60     16.80 o 
   9   2  12       19.96       38.98      8.53 o 
  10   2  12       37.09       67.83     10.60 o 
  11   2  12      216.56      234.39     18.65 o 
 -10   3  12        7.75        4.25     14.94 o 
  -9   3  12        0.47        4.32      7.89 o 
  -8   3  12        4.86        1.16      5.67 o 
  -7   3  12       95.12      115.82     11.84 o 
  -6   3  12       26.46       29.00      7.51 o 
  -5   3  12        0.65       -7.60      7.60 o 
  -4   3  12       38.25       49.69      8.13 o 
  -3   3  12      478.31      443.28     32.40 o 
  -2   3  12      153.47      138.45     11.32 o 
  -1   3  12        1.75       -0.37      4.95 o 
   0   3  12      157.57      140.88     11.21 o 
   1   3  12       46.63       63.61      7.12 o 
   2   3  12      129.06      116.54      7.13 o 
   3   3  12      203.49      203.89      9.53 o 
   4   3  12      101.77      103.31      8.22 o 
   5   3  12        5.11        7.74      4.31 o 
   6   3  12       22.37       24.30      6.44 o 
   7   3  12       33.44       40.66      7.79 o 
   8   3  12       32.92       32.17      7.50 o 
   9   3  12       11.29        1.25      5.53 o 
  10   3  12       17.37       18.64      8.57 o 
  -9   4  12       18.79       26.70     16.33 o 
  -8   4  12       56.65       70.90     10.86 o 
  -7   4  12       99.70      110.98     13.35 o 
  -6   4  12       68.52       67.22     10.32 o 
  -5   4  12      329.62      322.89     19.77 o 
  -4   4  12      289.93      306.13     18.76 o 
  -3   4  12       27.87       35.65      7.84 o 
  -2   4  12      720.97      710.44     30.94 o 
  -1   4  12      498.19      532.46     25.63 o 
   0   4  12      605.30      580.17     25.73 o 
   1   4  12       92.80       95.97     10.34 o 
   2   4  12      332.43      338.39     17.08 o 
   3   4  12      268.50      259.06     15.04 o 
   4   4  12      299.72      282.10     17.09 o 
   5   4  12       94.50      119.66     11.48 o 
   6   4  12      127.94      134.37     16.65 o 
   7   4  12       57.15       78.19     15.86 o 
   8   4  12      162.38      155.43     16.91 o 
   9   4  12      107.99      116.54     23.43 o 
  -7   5  12       31.51       34.53     15.07 o 
  -6   5  12       28.06       24.32      8.49 o 
  -5   5  12        0.77        3.74      7.31 o 
  -4   5  12      108.11      117.61     14.96 o 
  -3   5  12       39.68       43.20      8.69 o 
  -2   5  12        0.03       -4.01      6.42 o 
  -1   5  12      243.69      235.82     17.02 o 
   0   5  12        1.55        1.74      5.23 o 
   1   5  12      231.81      212.16     16.27 o 
   2   5  12        9.03       18.59      7.24 o 
   3   5  12        0.21       -1.41      7.20 o 
   4   5  12        3.06       11.01     14.44 o 
   5   5  12       24.17       33.41     18.71 o 
   6   5  12        2.70        1.95     11.50 o 
   7   5  12       12.36       -0.47      6.60 o 
  -3   6  12      183.99      209.60     18.29 o 
  -2   6  12       44.12       73.33     11.62 o 
  -1   6  12      141.38      140.09     14.93 o 
   0   6  12      227.72      224.10     18.27 o 
   1   6  12       68.31       81.88     12.86 o 
   2   6  12       81.72       68.17     17.88 o 
   3   6  12       78.84      107.90     16.02 o 
 -10   1  13        4.11        2.66      8.24 o 
  -9   1  13      156.93      181.13     19.48 o 
  -8   1  13      397.14      427.74     26.21 o 
  -7   1  13      404.11      454.75     27.44 o 
  -6   1  13       88.12      100.07     12.15 o 
  -5   1  13      225.08      209.99     13.07 o 
  -4   1  13      284.49      312.91     15.82 o 
  -3   1  13      121.74      137.95     10.12 o 
  -2   1  13      681.48      688.87     25.45 o 
  -1   1  13      278.73      278.48     11.55 o 
   0   1  13      127.00      136.76      8.65 o 
   1   1  13      579.74      576.55     18.15 o 
   2   1  13      643.44      608.91     18.59 o 
   3   1  13       33.41       24.65      4.16 o 
   4   1  13      353.30      359.88     17.88 o 
   5   1  13      443.40      409.47     19.99 o 
   6   1  13      228.29      221.33     14.57 o 
   7   1  13      639.51      674.27     29.82 o 
   8   1  13      120.89      123.22     12.25 o 
   9   1  13      288.23      272.68     19.07 o 
  10   1  13      166.00      163.06     15.45 o 
  -9   2  13      132.76      174.50     19.82 o 
  -8   2  13       76.18       79.14     14.31 o 
  -7   2  13       41.08       56.48     12.35 o 
  -6   2  13       42.45       46.78      9.01 o 
  -5   2  13        0.88        2.60      5.29 o 
  -4   2  13      258.41      258.85     17.80 o 
  -3   2  13        1.68        7.67      4.70 o 
  -2   2  13        0.00       -4.00      4.28 o 
  -1   2  13      244.77      231.90     12.33 o 
   0   2  13        0.37        5.79      3.86 o 
   1   2  13       73.82       72.39      7.66 o 
   2   2  13       40.23       40.97      5.28 o 
   3   2  13        6.14        7.71      4.41 o 
   4   2  13       14.20       22.48      6.36 o 
   5   2  13       25.23       25.64      6.46 o 
   6   2  13       11.70       11.83      5.89 o 
   7   2  13       99.25      117.00     15.14 o 
   8   2  13       32.01       39.97     10.02 o 
   9   2  13        5.16        4.73      6.22 o 
  -8   3  13      195.54      199.55     22.44 o 
  -7   3  13      252.53      251.39     18.66 o 
  -6   3  13      604.09      624.61     30.92 o 
  -5   3  13      106.68       97.73     11.50 o 
  -4   3  13      471.52      478.76     25.99 o 
  -3   3  13       39.23       47.03      8.44 o 
  -2   3  13      461.06      478.82     23.52 o 
  -1   3  13      542.20      536.27     25.11 o 
   0   3  13       77.51      110.41     11.14 o 
   1   3  13       68.35       76.30     11.84 o 
   2   3  13       11.21       16.91      5.20 o 
   3   3  13      146.21      130.15     12.22 o 
   4   3  13       31.28       25.02      6.95 o 
   5   3  13       89.70       92.09     12.42 o 
   6   3  13      292.22      316.39     22.32 o 
   7   3  13      130.40      141.18     21.27 o 
   8   3  13      361.69      400.16     39.15 o 
  -7   4  13        0.88        1.13      6.67 o 
  -6   4  13       39.69       36.23      9.22 o 
  -5   4  13        0.97       -5.29      7.41 o 
  -4   4  13        0.01       -1.81      6.28 o 
  -3   4  13        4.43        3.90      6.79 o 
  -2   4  13       22.08       22.55      7.44 o 
  -1   4  13        2.02        2.99      5.49 o 
   0   4  13       42.51       57.94      9.47 o 
   1   4  13        0.03       11.46      5.83 o 
   2   4  13        7.15       -1.79      7.34 o 
   3   4  13       17.48       21.50      8.36 o 
   4   4  13       19.54       25.04      8.49 o 
   5   4  13        0.16        7.14      7.31 o 
   6   4  13       86.52       74.45     12.81 o 
   7   4  13       85.23       88.27     12.22 o 
  -5   5  13      255.39      305.09     22.23 o 
  -4   5  13      151.82      170.87     16.58 o 
  -3   5  13      259.19      238.62     19.07 o 
  -2   5  13        8.92       11.24      7.27 o 
  -1   5  13      361.72      361.80     25.23 o 
   0   5  13      155.50      150.36     14.08 o 
   1   5  13       77.13       89.57     20.42 o 
   2   5  13       36.84       25.87     10.98 o 
   3   5  13      171.89      153.88     26.20 o 
   4   5  13       53.35       45.02     14.99 o 
  -9   0  14        6.67        1.63     10.07 o 
  -8   0  14      608.42      678.97     52.14 o 
  -7   0  14       41.92       79.98     25.33 o 
  -6   0  14       85.50       77.17     24.69 o 
  -5   0  14       22.67       57.48     18.69 o 
  -4   0  14        5.08       -4.62      8.36 o 
  -3   0  14      707.52      749.29     48.72 o 
  -2   0  14       51.37       57.92     13.96 o 
  -1   0  14      155.47      144.33     12.57 o 
   0   0  14     1164.77     1137.86     46.38 o 
   1   0  14      412.03      450.22     23.26 o 
   2   0  14      551.97      521.47     25.02 o 
   3   0  14      230.80      292.33     25.47 o 
   4   0  14      436.44      446.71     30.43 o 
   5   0  14      486.39      511.78     44.84 o 
   6   0  14      268.68      265.71     24.74 o 
   7   0  14      569.51      596.94     42.68 o 
   8   0  14       50.91       65.50     14.70 o 
  -8   1  14       12.51        6.04      8.72 o 
  -7   1  14       17.29       26.18     10.65 o 
  -6   1  14        0.70        2.37      6.41 o 
  -5   1  14       18.37       18.30      8.06 o 
  -4   1  14        2.34        7.77      7.00 o 
  -3   1  14        3.33        1.38      6.89 o 
  -2   1  14        4.29       10.52      5.57 o 
  -1   1  14       17.73       21.40      8.30 o 
   0   1  14        0.84        3.51      4.16 o 
   1   1  14        1.82        5.33      4.39 o 
   2   1  14       57.59       68.95      6.57 o 
   3   1  14       84.84       82.01     12.05 o 
   4   1  14       42.41       40.18      7.62 o 
   5   1  14       17.68       23.07      6.91 o 
   6   1  14        2.16       16.30      8.84 o 
   7   1  14       12.42       23.43      8.91 o 
   8   1  14       19.60        9.95      7.28 o 
  -8   2  14      317.51      334.63     29.36 o 
  -7   2  14      339.24      394.41     31.54 o 
  -6   2  14      272.93      281.14     24.77 o 
  -5   2  14       97.11       92.22     10.96 o 
  -4   2  14       38.41       36.45      8.62 o 
  -3   2  14      106.75      115.97     11.78 o 
  -2   2  14       89.02       96.83     10.81 o 
  -1   2  14       87.07      102.23     10.61 o 
   0   2  14      334.10      303.83     14.87 o 
   1   2  14      115.63      116.58      9.45 o 
   2   2  14      158.61      168.93     11.29 o 
   3   2  14      141.35      132.39     10.68 o 
   4   2  14      122.35      127.58     12.40 o 
   5   2  14       76.20       81.57     14.18 o 
   6   2  14      160.65      168.56     16.87 o 
   7   2  14      535.66      532.83     27.89 o 
   8   2  14       97.79       86.38     11.78 o 
  -7   3  14        5.79       39.44     26.15 o 
  -6   3  14        5.93        4.84      8.83 o 
  -5   3  14        0.80       16.33     11.54 o 
  -4   3  14       43.90       68.13     11.60 o 
  -3   3  14        5.02       12.37      7.16 o 
  -2   3  14       64.37       61.83      9.46 o 
  -1   3  14        0.42       -5.86      5.86 o 
   0   3  14        0.17        3.54      5.85 o 
   1   3  14        5.42        3.86      5.21 o 
   2   3  14        7.53       24.01     18.21 o 
   3   3  14      129.84      123.38     14.02 o 
   4   3  14       18.48       28.34      9.37 o 
   5   3  14        1.19        6.61      9.16 o 
   6   3  14        7.40       -1.73      9.19 o 
  -5   4  14       98.19       98.38     13.35 o 
  -4   4  14       89.15      118.98     16.85 o 
  -3   4  14        8.75       -1.73      6.88 o 
  -2   4  14       87.84       90.28     11.49 o 
  -1   4  14      165.31      159.95     15.13 o 
   0   4  14       83.12       95.89     11.24 o 
   1   4  14      141.36      115.86     15.13 o 
   2   4  14       63.33       86.64     18.54 o 
   3   4  14      240.89      223.43     26.95 o 
   4   4  14      164.78      134.98     21.66 o 
  -6   1  15       53.07       80.05     15.11 o 
  -5   1  15      277.47      331.87     27.21 o 
  -4   1  15       67.91       85.65     14.28 o 
  -3   1  15      231.67      253.79     19.17 o 
  -2   1  15      200.41      221.81     16.61 o 
  -1   1  15      314.88      310.32     18.46 o 
   0   1  15      532.39      489.23     20.76 o 
   1   1  15      344.05      365.08     18.01 o 
   2   1  15      293.32      293.97     17.60 o 
   3   1  15      182.03      176.23     14.01 o 
   4   1  15       13.37       16.55     10.34 o 
   5   1  15       80.30       86.63     12.71 o 
   6   1  15       73.10       74.01     10.66 o 
  -5   2  15        0.00        1.67      8.15 o 
  -4   2  15        0.62       -3.92      8.11 o 
  -3   2  15       33.28       36.45      9.59 o 
  -2   2  15       53.98       67.47     12.60 o 
  -1   2  15        6.45        5.35      5.93 o 
   0   2  15        9.36       13.73      6.53 o 
   1   2  15       32.42       41.63     10.05 o 
   2   2  15       17.09       17.64     10.53 o 
   3   2  15       10.36      -16.06     17.34 o 
   4   2  15        0.01       -7.02      8.07 o 
   5   2  15        2.53       -2.29      7.48 o 
  -4   3  15       13.81       15.84     10.99 o 
  -3   3  15      118.16      129.98     14.47 o 
  -2   3  15       76.22       89.68     12.02 o 
  -1   3  15      140.53      136.23     14.12 o 
   0   3  15      108.23       99.05     16.49 o 
   1   3  15      186.58      196.06     21.45 o 
   2   3  15       39.69       59.58     15.95 o 
   3   3  15      393.31      393.83     37.69 o 
   4   3  15       53.47       60.61     15.56 o 
  -3   0  16      132.40      146.98     47.42 o 
  -2   0  16      251.72      301.16     31.67 o 
  -1   0  16      142.27      144.35     21.36 o 
   0   0  16      113.48      130.46     28.91 o 
   2   0  16      156.45      139.41     27.24 o 
   3   0  16       22.81       11.08      9.94 o 
  -3   1  16        0.10        5.31     12.98 o 
  -2   1  16        4.88        5.62      8.27 o 
  -1   1  16        1.84        3.08      7.50 o 
   0   1  16       17.91       36.81     18.00 o 
   1   1  16        4.42       -4.76     11.23 o 
   2   1  16        4.28       10.32     11.11 o 
   3   1  16       15.18       41.19     15.99 o 
  -1   2  16      106.67       86.78     31.09 o 
   0   2  16       10.53        4.73      8.98 o 
                                                 
